# Supplementary material for: Gibberellin biosynthesis is required for CPPU-induced parthenocarpy in melon
Source: Hortic Res. 2023 May 3;10(6):uhad084. doi: 10.1093/hr/uhad084 (PMC10266944; doi:10.1093/hr/uhad084)
Supplement: Web_Material_uhad084 [file web_material_uhad084.zip]

Archive with 2 entries (2 files):
- Supplemental figures(clean).docx
- Supplemental Tables.xlsx
