# Supplementary material for: Gibberellin biosynthesis is required for CPPU-induced parthenocarpy in melon
Source: Hortic Res. 2023 May 3;10(6):uhad084. doi: 10.1093/hr/uhad084 (PMC10266944; doi:10.1093/hr/uhad084)
Supplement: Web_Material_uhad084 [file web_material_uhad084.zip › Supplemental Tables.xlsx]

## Sheet: TableS1
Table S1. Statistics of RNA-seq data.
Sample	day after anthesis (DAA)	Replication	Clean Reads Number	Clean Bases Number	Clean Q20 Bases Rate(%)	Clean Q30 Bases Rate(%)	GC Content (%)	%overall alignment	%aligned concordantly exactly 1 time	%aligned concordantly >1 times
MO	0	1	46042454	6906368100	97.57	93.21	43.74	96.57	91.58	2.04
MO	0	2	44089994	6613499100	97.51	92.92	43.89	96.94	91.82	2.01
MO	0	3	53557866	8033679900	97.59	93.3	43.77	96.8	91.03	2.52
C	1	1	42911340	6436701000	97.33	92.73	43.99	96.64	91.05	2.33
C	1	2	47567478	7135121700	97.19	92.45	43.55	96.33	90.15	2.66
C	1	3	45827850	6874177500	97.37	92.9	43.98	96.41	90.64	2.47
C	2	1	41938796	6290819400	97.36	92.79	44.22	96.4	91.28	2.12
C	2	2	41839546	6275931900	97.12	92.32	43.93	96.83	91.34	2.32
C	2	3	45450350	6817552500	97.24	92.6	44.07	96.57	90.97	2.52
C	3	1	48403102	7260465300	97.28	92.66	44.04	96.8	91.12	2.41
C	3	2	42588998	6388349700	97.44	93.02	43.85	97.24	92.37	2.11
C	3	3	46472650	6970897500	97.22	92.54	43.77	96.84	91.78	2.35
P	1	1	46502250	6975337500	97.22	92.58	43.75	96.86	91.37	2.46
P	1	2	40897446	6134616900	97.58	93.24	43.8	96.49	90.84	2.58
P	1	3	44105722	6615858300	97.27	92.68	43.91	96.59	91.18	2.49
P	2	1	40348958	6052343700	97.18	92.46	44.06	96.61	91.21	2.34
P	2	2	40160320	6024048000	97.21	92.55	43.9	96.14	89.81	2.28
P	2	3	41951918	6292787700	97.26	92.66	43.99	96.45	90.93	2.3
P	3	1	45519860	6827979000	97.45	92.77	44.2	96.38	90.95	2.34
P	3	2	45316570	6797485500	97.18	92.44	44.05	96.46	91.89	1.74
P	3	3	41450454	6217568100	97.09	92.18	43.94	96.63	91.69	2.15
U	1	1	49445560	7416834000	97.49	93.01	43.79	96.64	91.39	2.25
U	1	2	46906264	7035939600	97.61	93.11	43.75	96.78	92.54	2.07
U	1	3	49226274	7383941100	97.52	93.15	43.7	96.41	91.37	1.99
U	2	1	40284520	6042678000	97.23	92.59	43.37	97.07	92.22	2.07
U	2	2	44015474	6602321100	97.27	92.62	43.15	95.99	91.36	1.8
U	2	3	47264262	7089639300	97.33	92.79	43.36	96.52	91.28	2.11
U	3	1	40158692	6023803800	97.14	92.41	43.41	96.29	91.01	2.07
U	3	2	41720648	6258097200	97.29	92.64	43.23	96.75	92.07	1.8
U	3	3	46899164	7034874600	97.17	92.42	43.21	96.51	91.55	1.9

## Sheet: TableS2
Table S2. list of DEGs in the pairwise comparisons.
C vs. MO (1 DAA)				P vs. MO (1 DAA)				U vs. MO (1 DAA)				C vs. MO (2 DAA)				P vs. MO (2 DAA)				U vs. MO (2 DAA)				C vs. MO (3 DAA)				P vs. MO (3 DAA)				U vs. MO (3 DAA)
Gene ID	Log2FoldChange	adjusted P-value		Gene ID	Log2FoldChange	adjusted P-value		Gene ID	Log2FoldChange	adjusted P-value		Gene ID	Log2FoldChange	adjusted P-value		Gene ID	Log2FoldChange	adjusted P-value		Gene ID	Log2FoldChange	adjusted P-value		Gene ID	Log2FoldChange	adjusted P-value		Gene ID	Log2FoldChange	adjusted P-value		Gene ID	Log2FoldChange	adjusted P-value
MELO3C017021.2.1	-1.43984	0.000170132		MELO3C017053.2.1	-1.26906	0.0299735		MELO3C017049.2.1	1.39583	0.00040375		MELO3C017052.2.1	1.59408	1.18952e-06		MELO3C017021.2.1	-1.43088	0.000112427		MELO3C035250.2.1	4.46875	0.0293169		MELO3C017052.2.1	1.21385	0.00101801		MELO3C017072.2.1	3.95044	9.19893e-05		MELO3C017066.2.1	-3.97007	1.69351e-10
MELO3C016981.2.1	1.14378	0.000291949		MELO3C017021.2.1	-1.01345	0.0102615		MELO3C017047.2.1	1.24303	0.00101248		MELO3C017021.2.1	-1.33784	0.000304867		MELO3C016981.2.1	1.25872	3.11656e-05		MELO3C017071.2.1	2.31653	0.00221675		MELO3C017007.2.1	1.69844	0.018682		MELO3C017021.2.1	-1.30217	0.000431894		MELO3C017064.2.1	1.7861	1.37964e-09
MELO3C016920.2.1	2.22181	0.0401241		MELO3C017024.2.1	3.8477	0.0396477		MELO3C017023.2.1	1.09803	0.00596132		MELO3C017012.2.1	-2.12904	0.0327195		MELO3C016943.2.1	-1.3368	0.000314093		MELO3C017066.2.1	-3.07525	6.77822e-07		MELO3C016930.2.1	-1.72324	2.72365e-06		MELO3C017013.2.1	2.42315	0.00285598		MELO3C017063.2.1	-2.08095	7.8893e-21
MELO3C016857.2.1	-1.72235	0.0161624		MELO3C017005.2.1	1.34353	0.0323589		MELO3C016986.2.1	1.03045	0.00901346		MELO3C016981.2.1	1.10586	0.000277324		MELO3C016930.2.1	-1.5216	1.78735e-05		MELO3C017064.2.1	1.94274	4.17514e-11		MELO3C016920.2.1	2.67281	0.018682		MELO3C016989.2.1	2.39403	0.0461164		MELO3C017061.2.1	1.25628	2.11582e-12
MELO3C016860.2.1	1.07394	0.0151953		MELO3C016981.2.1	1.03021	0.00102857		MELO3C016977.2.1	-1.02816	0.00871157		MELO3C016943.2.1	-1.23855	0.00079749		MELO3C016920.2.1	2.55563	0.0118543		MELO3C017063.2.1	-2.02571	8.82073e-20		MELO3C016878.2.1	1.07744	0.0152848		MELO3C017002.2.1	-1.1846	0.0216134		MELO3C017060.2.1	1.77216	3.87052e-05
MELO3C016852.2.1	-1.19159	0.0234744		MELO3C016920.2.1	2.531	0.0154552		MELO3C016981.2.1	-1.01727	0.00250061		MELO3C016930.2.1	-1.98304	1.52027e-08		MELO3C016879.2.1	-1.14567	0.00483197		MELO3C017061.2.1	1.5317	9.37141e-18		MELO3C016877.2.1	1.64327	1.21016e-05		MELO3C016981.2.1	1.18538	8.58268e-05		MELO3C017055.2.1	1.06998	0.000854563
MELO3C016826.2.1	1.27611	0.00201286		MELO3C016857.2.1	-1.49638	0.0365655		MELO3C016942.2.1	1.75526	0.00192647		MELO3C016857.2.1	-2.32174	0.00113505		MELO3C016852.2.1	-1.03304	0.0444458		MELO3C017060.2.1	2.24831	1.39674e-07		MELO3C016857.2.1	-1.60367	0.0400312		MELO3C016930.2.1	-1.84439	1.44896e-07		MELO3C017052.2.1	-1.92717	4.56944e-09
MELO3C016794.2.1	-1.691	0.00236424		MELO3C016852.2.1	-1.51153	0.0025171		MELO3C032323.2.1	-1.21043	0.00130206		MELO3C016850.2.1	1.14078	0.0454893		MELO3C032313.2.1	3.37566	0.00246536		MELO3C017055.2.1	1.30432	4.10035e-05		MELO3C032313.2.1	4.34466	0.000180338		MELO3C016917.2.1	-1.18746	2.27778e-05		MELO3C017049.2.1	2.25353	8.35236e-13
MELO3C016786.2.1	1.07054	0.0320338		MELO3C032313.2.1	2.84861	0.015499		MELO3C016926.2.1	-1.08247	0.0132844		MELO3C032313.2.1	3.37356	0.00231807		MELO3C016826.2.1	1.53841	8.31974e-05		MELO3C017052.2.1	-2.02988	9.05532e-10		MELO3C016829.2.1	-1.84826	1.09304e-11		MELO3C016920.2.1	2.57103	0.010032		MELO3C017044.2.1	-1.56893	0.0003234
MELO3C032386.2.1	-1.43162	0.0357251		MELO3C016826.2.1	1.37299	0.000649142		MELO3C016866.2.1	1.07835	0.00166666		MELO3C016829.2.1	-1.04013	0.000175233		MELO3C016787.2.1	-2.44002	0.00148601		MELO3C017049.2.1	2.04272	9.99227e-11		MELO3C016794.2.1	-1.27338	0.0437564		MELO3C016881.2.1	1.02645	0.000744631		MELO3C017059.2.1	-4.84033	9.54824e-12
MELO3C016771.2.1	-2.07014	0.00679469		MELO3C016794.2.1	-1.38671	0.014171		MELO3C016852.2.1	1.38495	0.00867274		MELO3C016835.2.1	1.47847	0.035914		MELO3C016786.2.1	1.32533	0.00433537		MELO3C017059.2.1	-3.23654	5.33958e-06		MELO3C016786.2.1	1.12452	0.0370045		MELO3C016857.2.1	-1.52357	0.0260387		MELO3C017056.2.1	-2.18816	1.61665e-06
MELO3C016752.2.1	2.68337	3.88479e-06		MELO3C016786.2.1	1.12491	0.0214616		MELO3C016809.2.1	3.11791	0.0203328		MELO3C016834.2.1	1.08332	0.000129898		MELO3C016780.2.1	-2.11198	0.0408287		MELO3C017056.2.1	-2.15188	2.32512e-06		MELO3C016778.2.1	1.57542	0.00372325		MELO3C016852.2.1	-1.07833	0.0318734		MELO3C017053.2.1	-1.81982	0.000197122
MELO3C016734.2.1	1.26545	0.0145234		MELO3C016773.2.1	-1.04921	0.0163637		MELO3C016789.2.1	1.70068	0.0180828		MELO3C016782.2.1	-1.09032	0.00621408		MELO3C016752.2.1	1.50386	0.012758		MELO3C017054.2.1	-2.72498	0.0308137		MELO3C016772.2.1	1.72392	0.0247421		MELO3C016850.2.1	1.24096	0.0264712		MELO3C017047.2.1	2.63572	3.03383e-18
MELO3C032398.2.1	-2.3033	0.0131236		MELO3C016752.2.1	1.7313	0.00418615		MELO3C016780.2.1	2.89877	0.00417281		MELO3C016787.2.1	-2.89352	0.00011579		MELO3C016725.2.1	-2.02895	0.00375397		MELO3C032298.2.1	-1.06644	3.04958e-06		MELO3C016752.2.1	1.97248	0.0020292		MELO3C016842.2.1	1.0494	0.0237269		MELO3C017046.2.1	1.29122	1.34694e-11
MELO3C016712.2.1	-2.26309	1.84541e-05		MELO3C016725.2.1	-1.59987	0.0306462		MELO3C016762.2.1	2.16878	0.0374583		MELO3C016786.2.1	1.17146	0.0126291		MELO3C032398.2.1	-3.21315	0.00214544		MELO3C017047.2.1	2.74261	1.36235e-19		MELO3C016704.2.1	-1.00036	0.0452749		MELO3C032313.2.1	3.83609	0.000388519		MELO3C017043.2.1	2.31961	9.85332e-44
MELO3C016703.2.1	1.96783	3.72622e-10		MELO3C016704.2.1	-1.13233	0.0120101		MELO3C016752.2.1	1.29718	0.045666		MELO3C016781.2.1	-1.00627	0.00194719		MELO3C016704.2.1	-1.2441	0.00484408		MELO3C017046.2.1	1.15318	1.84782e-09		MELO3C016712.2.1	-2.16164	8.59451e-05		MELO3C016834.2.1	1.0828	0.000126836		MELO3C017041.2.1	-1.66914	1.07146e-14
MELO3C016683.2.1	1.1212	0.0190792		MELO3C016713.2.1	-1.07816	0.000125938		MELO3C016747.2.1	1.82759	0.00208388		MELO3C016780.2.1	-2.09369	0.0408162		MELO3C016712.2.1	-2.14057	3.01131e-05		MELO3C017043.2.1	2.30969	3.75966e-43		MELO3C016679.2.1	1.46452	0.011594		MELO3C016817.2.1	1.05362	0.0120112		MELO3C017034.2.1	-4.6872	5.04195e-27
MELO3C016660.2.1	-1.43034	5.47958e-07		MELO3C016712.2.1	-2.17186	3.23877e-05		MELO3C016725.2.1	1.79058	0.0155542		MELO3C016773.2.1	-1.11071	0.00801911		MELO3C016703.2.1	2.05526	2.84576e-11		MELO3C017041.2.1	-1.66842	1.167e-14		MELO3C025611.2.1	-2.14967	0.00131606		MELO3C016826.2.1	1.25078	0.00158371		MELO3C017033.2.1	-2.80939	8.93722e-45
MELO3C026359.2.1	1.20056	0.0165606		MELO3C016703.2.1	1.88332	1.69605e-09		MELO3C016712.2.1	1.17696	0.0408824		MELO3C016752.2.1	2.56933	5.15589e-06		MELO3C016683.2.1	1.54746	0.00046066		MELO3C017034.2.1	-3.84196	5.2388e-23		MELO3C026359.2.1	1.22134	0.024321		MELO3C016809.2.1	3.02959	0.0152652		MELO3C017022.2.1	-4.60948	2.86808e-14
MELO3C026363.2.1	1.34336	0.00283848		MELO3C016683.2.1	1.47543	0.00108495		MELO3C016686.2.1	2.73782	0.00378961		MELO3C016734.2.1	1.26494	0.0106976		MELO3C016660.2.1	-1.59781	1.27156e-08		MELO3C017033.2.1	-2.20462	2.99086e-30		MELO3C032517.2.1	2.63924	0.0200933		MELO3C016795.2.1	1.29197	0.0314916		MELO3C017021.2.1	2.66726	1.88617e-16
MELO3C026403.2.1	1.0902	0.000312473		MELO3C016660.2.1	-1.56801	3.30238e-08		MELO3C016660.2.1	-1.04705	0.000613786		MELO3C016725.2.1	-1.56199	0.0287346		MELO3C001150.2.1	-1.31052	0.0351255		MELO3C017022.2.1	-3.09211	2.71656e-07		MELO3C026388.2.1	1.0153	0.000125667		MELO3C016782.2.1	-1.15309	0.00334451		MELO3C017025.2.1	3.38984	3.91362e-10
MELO3C026967.2.1	1.12562	0.000243194		MELO3C025661.2.1	-3.60923	0.00194001		MELO3C025676.2.1	-1.23545	0.0157456		MELO3C032398.2.1	-3.00202	0.00250316		MELO3C025676.2.1	1.08766	0.0241147		MELO3C017021.2.1	2.25522	4.00099e-12		MELO3C010540.2.1	-1.74238	0.00147926		MELO3C016787.2.1	-3.11673	3.02216e-05		MELO3C032303.2.1	3.59768	0.00017282
MELO3C022964.2.1	-1.05976	0.0215868		MELO3C026359.2.1	1.3378	0.00590758		MELO3C025613.2.1	2.10323	0.000411331		MELO3C016704.2.1	-1.01502	0.0213834		MELO3C025664.2.1	-4.50799	0.0131679		MELO3C017025.2.1	3.63689	1.80019e-11		MELO3C010495.2.1	-2.99085	0.00441349		MELO3C016786.2.1	1.4525	0.00135793		MELO3C017023.2.1	2.05656	1.12676e-10
MELO3C022965.2.1	-1.07445	0.0307434		MELO3C026363.2.1	1.54969	0.000375921		MELO3C025597.2.1	-1.36815	0.000950559		MELO3C016712.2.1	-2.30982	5.59997e-06		MELO3C025661.2.1	-2.72911	0.00441383		MELO3C032303.2.1	3.88561	4.51745e-05		MELO3C010493.2.1	-1.24046	0.0379843		MELO3C016780.2.1	-2.39447	0.0172548		MELO3C017006.2.1	-1.30537	4.87071e-16
MELO3C010540.2.1	-1.94509	0.000149871		MELO3C026403.2.1	1.12246	0.000157458		MELO3C026372.2.1	2.39384	7.55408e-05		MELO3C016703.2.1	1.80975	3.48705e-09		MELO3C026359.2.1	1.15373	0.0172113		MELO3C017023.2.1	1.907	2.4528e-09		MELO3C010423.2.1	-2.5419	1.21196e-18		MELO3C016771.2.1	1.5731	0.0353851		MELO3C017005.2.1	-6.36666	2.92328e-34
MELO3C032605.2.1	-2.20832	0.0232145		MELO3C026967.2.1	1.24523	3.21908e-05		MELO3C026380.2.1	1.31955	0.0250624		MELO3C016683.2.1	1.28732	0.00406934		MELO3C026363.2.1	1.57793	0.000221131		MELO3C017015.2.1	2.00634	0.0292166		MELO3C010417.2.1	1.61229	0.0387615		MELO3C016752.2.1	1.44684	0.0152707		MELO3C017004.2.1	-1.06813	3.30819e-10
MELO3C010500.2.1	-1.43256	0.0435815		MELO3C026973.2.1	1.0244	3.32968e-06		MELO3C026974.2.1	2.22754	0.000502366		MELO3C016666.2.1	-1.01183	0.00564748		MELO3C026369.2.1	-1.70588	0.0344921		MELO3C017013.2.1	1.61157	0.0302654		MELO3C010393.2.1	-2.2896	0.0480707		MELO3C032396.2.1	1.74335	0.00186099		MELO3C017020.2.1	-1.71665	1.21404e-17
MELO3C010495.2.1	-2.25145	0.024611		MELO3C026974.2.1	1.33067	0.0391129		MELO3C022961.2.1	1.95597	0.000450658		MELO3C016660.2.1	-1.3985	4.5942e-07		MELO3C026403.2.1	1.39097	1.29661e-06		MELO3C017012.2.1	-1.67504	0.0472656		MELO3C010391.2.1	8.13486	0.000137714		MELO3C032398.2.1	-2.44621	0.00718826		MELO3C017010.2.1	-1.01224	3.59024e-14
MELO3C010493.2.1	-1.20608	0.0287114		MELO3C022965.2.1	-1.5556	0.000997296		MELO3C022963.2.1	3.65197	0.0111964		MELO3C025673.2.1	1.20929	0.000917079		MELO3C026967.2.1	1.05735	0.000406165		MELO3C017006.2.1	-1.45513	3.32656e-19		MELO3C018927.2.1	-1.44689	0.0285838		MELO3C016709.2.1	-1.34794	0.0132447		MELO3C017001.2.1	-1.19728	2.52474e-10
MELO3C026308.2.1	-1.55439	1.26649e-05		MELO3C010540.2.1	-1.95597	0.000112579		MELO3C010532.2.1	1.48907	0.00154325		MELO3C025636.2.1	1.09482	0.00416793		MELO3C026973.2.1	1.10874	2.81e-07		MELO3C017005.2.1	-4.8537	1.86341e-21		MELO3C018930.2.1	-1.86534	0.0223474		MELO3C016704.2.1	-1.05629	0.015119		MELO3C017000.2.1	1.00148	1.83385e-10
MELO3C018985.2.1	1.3155	6.02214e-05		MELO3C010495.2.1	-2.59514	0.00790991		MELO3C010506.2.1	1.14394	0.0260019		MELO3C025635.2.1	2.96943	0.0273501		MELO3C022964.2.1	-1.09661	0.013436		MELO3C017004.2.1	-1.21564	1.11769e-12		MELO3C018979.2.1	1.95704	0.00496796		MELO3C016712.2.1	-2.52373	7.05048e-07		MELO3C016999.2.1	1.47621	0.0417471
MELO3C032729.2.1	-1.17935	0.00873221		MELO3C010423.2.1	-1.40233	2.31096e-06		MELO3C010493.2.1	1.10769	0.0488148		MELO3C025611.2.1	-1.23974	0.0414755		MELO3C022965.2.1	-1.25112	0.00816779		MELO3C017020.2.1	-1.81585	1.79729e-19		MELO3C018999.2.1	1.09415	0.00701217		MELO3C016706.2.1	1.19299	0.026025		MELO3C016996.2.1	-2.63266	6.17331e-16
MELO3C024837.2.1	-1.08258	0.0109703		MELO3C026308.2.1	-1.66092	2.31096e-06		MELO3C010471.2.1	1.80729	0.00128512		MELO3C026359.2.1	1.10019	0.0230157		MELO3C010540.2.1	-2.40862	1.43873e-06		MELO3C017001.2.1	-1.43888	3.22914e-14		MELO3C024841.2.1	5.43514	0.0463101		MELO3C016703.2.1	2.01981	2.27999e-11		MELO3C016995.2.1	2.03584	9.65284e-23
MELO3C024830.2.1	2.32349	3.19347e-05		MELO3C018927.2.1	-1.75048	0.00472341		MELO3C026308.2.1	-1.14098	0.00260103		MELO3C026363.2.1	1.41894	0.000942413		MELO3C032602.2.1	-1.14268	0.0213836		MELO3C017000.2.1	1.12296	6.72275e-13		MELO3C024816.2.1	5.49124	2.25443e-07		MELO3C016683.2.1	1.25673	0.00481358		MELO3C016991.2.1	1.17266	1.29367e-07
MELO3C032763.2.1	1.85785	0.000117484		MELO3C018967.2.1	4.3052	0.000228305		MELO3C018930.2.1	2.30033	0.00208388		MELO3C026376.2.1	-1.34677	0.0174303		MELO3C010495.2.1	-2.98383	0.00176395		MELO3C016996.2.1	-2.6798	2.09551e-16		MELO3C024809.2.1	-1.51132	0.00382933		MELO3C028473.2.1	-3.2925	0.00633239		MELO3C032305.2.1	-3.8129	0.000503835
MELO3C016106.2.1	2.30217	0.00052894		MELO3C018972.2.1	1.78663	0.00921507		MELO3C018967.2.1	5.64983	4.54792e-06		MELO3C032519.2.1	3.09964	0.0119444		MELO3C010493.2.1	-1.20208	0.0229206		MELO3C016995.2.1	2.02558	1.84279e-22		MELO3C016208.2.1	-1.56309	0.020501		MELO3C025667.2.1	-1.35639	0.0161594		MELO3C016989.2.1	3.39016	0.000875867
MELO3C016208.2.1	-1.3681	0.0274115		MELO3C018985.2.1	1.26152	0.000102887		MELO3C024842.2.1	8.16784	0.0195004		MELO3C026403.2.1	1.36571	1.77562e-06		MELO3C010471.2.1	-1.20976	0.0264379		MELO3C016991.2.1	1.33551	1.61193e-09		MELO3C016230.2.1	-1.22071	0.00112283		MELO3C025661.2.1	-1.67898	0.0314754		MELO3C017002.2.1	1.47055	0.000781496
MELO3C016224.2.1	-1.42458	1.29326e-06		MELO3C024848.2.1	1.0854	3.85007e-05		MELO3C024841.2.1	7.90719	0.00143073		MELO3C026404.2.1	-1.79204	0.0114518		MELO3C010462.2.1	-1.25315	9.40043e-06		MELO3C032305.2.1	-5.28522	0.000163509		MELO3C016232.2.1	-1.07119	0.0222515		MELO3C025635.2.1	3.22147	0.0140401		MELO3C016994.2.1	2.12374	4.72314e-16
MELO3C016230.2.1	-1.00156	0.00519384		MELO3C024837.2.1	-1.11742	0.00754572		MELO3C024834.2.1	4.52457	0.00030383		MELO3C022964.2.1	-1.35009	0.00179519		MELO3C010423.2.1	-2.15375	9.56551e-13		MELO3C016989.2.1	3.46792	0.000667069		MELO3C016294.2.1	2.83735	4.1984e-06		MELO3C025628.2.1	-1.01696	0.00522936		MELO3C016988.2.1	2.40726	1.38183e-28
MELO3C016301.2.1	1.31241	2.9364e-06		MELO3C024834.2.1	2.90061	0.0189775		MELO3C032760.2.1	3.83288	0.000132814		MELO3C022965.2.1	-1.24892	0.00776277		MELO3C010419.2.1	-1.23503	0.00516613		MELO3C017002.2.1	2.09322	1.22763e-06		MELO3C016290.2.1	-1.06481	0.00151795		MELO3C025624.2.1	-1.58026	0.00522936		MELO3C016986.2.1	2.41187	1.2432e-14
MELO3C027638.2.1	-1.39186	0.00867688		MELO3C024830.2.1	2.58287	2.18565e-06		MELO3C024820.2.1	2.12423	0.013171		MELO3C010540.2.1	-2.06184	3.04279e-05		MELO3C026308.2.1	-1.54709	8.10307e-06		MELO3C016994.2.1	2.20895	3.14085e-17		MELO3C016295.2.1	2.57445	0.000247874		MELO3C025611.2.1	-1.8946	0.00163941		MELO3C016983.2.1	-1.53941	5.23098e-05
MELO3C016366.2.1	-1.40824	2.87398e-06		MELO3C032763.2.1	1.84469	0.000106156		MELO3C016116.2.1	-1.10689	0.000765009		MELO3C032602.2.1	-1.54138	0.00132092		MELO3C018927.2.1	-1.60414	0.00858571		MELO3C016988.2.1	2.52166	5.22832e-31		MELO3C016325.2.1	6.30436	0.0207541		MELO3C025608.2.1	2.52452	0.00553868		MELO3C016977.2.1	-2.38106	1.815e-12
MELO3C032829.2.1	1.50237	0.0147995		MELO3C016106.2.1	2.27691	0.00052269		MELO3C016152.2.1	2.83275	0.000720802		MELO3C010495.2.1	-2.86936	0.00241449		MELO3C018972.2.1	1.37751	0.0470307		MELO3C016986.2.1	2.80413	2.97724e-19		MELO3C016334.2.1	2.42004	0.0387615		MELO3C026359.2.1	1.26484	0.007231		MELO3C016981.2.1	-2.62883	1.75646e-21
MELO3C017580.2.1	-1.05928	0.0296215		MELO3C016224.2.1	-1.52505	1.60481e-07		MELO3C016174.2.1	1.13913	0.0101684		MELO3C010493.2.1	-1.13261	0.0321465		MELO3C018985.2.1	1.36535	1.61748e-05		MELO3C016983.2.1	-1.53501	5.6244e-05		MELO3C032829.2.1	1.73281	0.00674569		MELO3C026363.2.1	1.4378	0.000747729		MELO3C016978.2.1	1.43018	1.22641e-20
MELO3C017590.2.1	-1.47712	0.00943545		MELO3C016247.2.1	1.14445	4.15894e-05		MELO3C016185.2.1	1.09757	0.000429418		MELO3C010490.2.1	-1.14493	3.0272e-05		MELO3C024872.2.1	-1.95187	0.00107962		MELO3C016977.2.1	-2.44817	5.83674e-13		MELO3C017592.2.1	4.79715	0.0178475		MELO3C026375.2.1	-1.11517	0.0300093		MELO3C016972.2.1	-1.1255	4.72112e-11
MELO3C032618.2.1	-1.07089	0.000995735		MELO3C016263.2.1	-1.00001	0.0165934		MELO3C016232.2.1	1.481	0.000681597		MELO3C010471.2.1	-1.73716	0.000821301		MELO3C024830.2.1	2.34261	1.63478e-05		MELO3C016981.2.1	-2.53132	4.69911e-20		MELO3C017588.2.1	-1.41545	0.0489827		MELO3C026403.2.1	1.1157	0.000116846		MELO3C016971.2.1	-2.50016	5.4387e-10
MELO3C017630.2.1	-1.16833	0.0147995		MELO3C016301.2.1	1.5771	1.09125e-08		MELO3C032583.2.1	1.00451	0.00172367		MELO3C010462.2.1	-1.29631	3.94569e-06		MELO3C032763.2.1	2.19381	1.98363e-06		MELO3C016978.2.1	1.54124	1.11581e-23		MELO3C000329.2.1	-8.77995	6.01116e-05		MELO3C026401.2.1	-2.26103	0.0383625		MELO3C016964.2.1	1.5802	2.63755e-09
MELO3C017631.2.1	1.79176	0.00692334		MELO3C016366.2.1	-1.40947	2.20741e-06		MELO3C016311.2.1	-1.67582	0.0391883		MELO3C010423.2.1	-2.64914	3.32588e-19		MELO3C024816.2.1	2.93209	0.00733345		MELO3C016972.2.1	-1.20056	2.45148e-12		MELO3C017596.2.1	2.06828	0.00273024		MELO3C026974.2.1	1.28703	0.0371822		MELO3C016960.2.1	-1.08839	2.45668e-16
MELO3C017644.2.1	-1.10797	0.00077711		MELO3C016384.2.1	1.2509	0.0248566		MELO3C016334.2.1	3.00478	0.00498853		MELO3C032652.2.1	-1.95411	0.0298264		MELO3C024809.2.1	-1.54822	0.00119687		MELO3C016967.2.1	1.22576	1.23313e-06		MELO3C017603.2.1	-1.38712	0.0334261		MELO3C010540.2.1	-1.48991	0.0028483		MELO3C016959.2.1	-1.25944	2.24727e-17
MELO3C017659.2.1	1.32186	3.13489e-05		MELO3C017557.2.1	4.54316	0.0140119		MELO3C016351.2.1	1.13309	0.0146392		MELO3C026308.2.1	-1.23466	0.000389525		MELO3C016106.2.1	1.82326	0.00693157		MELO3C016971.2.1	-1.55945	8.28991e-05		MELO3C017629.2.1	-3.7614	0.000125667		MELO3C032602.2.1	-1.32288	0.00599028		MELO3C032320.2.1	-1.34175	0.0211803
MELO3C017712.2.1	1.21766	0.0234915		MELO3C032829.2.1	1.70051	0.00411062		MELO3C016370.2.1	1.00124	3.74774e-06		MELO3C026310.2.1	-1.22887	0.0015337		MELO3C016193.2.1	-1.19848	2.35441e-07		MELO3C016964.2.1	1.42682	9.55911e-08		MELO3C017673.2.1	-4.30086	1.35734e-14		MELO3C032605.2.1	-1.9059	0.0366503		MELO3C016943.2.1	1.24333	7.7547e-05
MELO3C017756.2.1	-1.42625	0.00153843		MELO3C017580.2.1	-1.30746	0.00548023		MELO3C016400.2.1	1.57492	0.0220053		MELO3C022641.2.1	-1.13008	0.00458458		MELO3C016224.2.1	-1.67054	6.05433e-09		MELO3C016960.2.1	-1.02562	1.17856e-14		MELO3C017756.2.1	-1.4508	0.00254578		MELO3C010502.2.1	-1.26947	0.00543041		MELO3C016942.2.1	4.54621	1.02963e-23
MELO3C017764.2.1	-1.10913	0.0162447		MELO3C017631.2.1	1.96526	0.00227193		MELO3C016390.2.1	2.07979	0.00392267		MELO3C018892.2.1	-1.56131	0.00145129		MELO3C016247.2.1	1.00897	0.000294494		MELO3C016959.2.1	-1.27287	1.16866e-17		MELO3C017828.2.1	-2.90655	0.0437564		MELO3C010495.2.1	-3.53785	0.000193653		MELO3C016939.2.1	1.55734	5.78434e-14
MELO3C017833.2.1	-1.04526	8.9698e-08		MELO3C017645.2.1	-2.26282	0.0398155		MELO3C017590.2.1	1.25247	0.0324041		MELO3C018959.2.1	1.16653	0.0127289		MELO3C016268.2.1	-2.36638	0.00160544		MELO3C032320.2.1	-1.34439	0.0211984		MELO3C017858.2.1	1.45231	0.00501641		MELO3C010497.2.1	2.17089	0.0466483		MELO3C016947.2.1	-1.24278	0.0238176
MELO3C032860.2.1	3.23262	0.0170926		MELO3C017659.2.1	1.38066	9.76547e-06		MELO3C017588.2.1	1.43439	0.0289053		MELO3C018985.2.1	1.18197	0.000208222		MELO3C016285.2.1	-2.64845	0.00329216		MELO3C016942.2.1	4.6492	1.18231e-24		MELO3C017864.2.1	1.02152	0.000417594		MELO3C010490.2.1	-1.12315	4.14284e-05		MELO3C032324.2.1	-1.27158	1.65683e-09
MELO3C017917.2.1	-1.50468	0.0226056		MELO3C017712.2.1	1.37149	0.00840735		MELO3C017618.2.1	1.2726	0.00113145		MELO3C019004.2.1	-1.32984	0.000723617		MELO3C016290.2.1	-1.02202	0.00089247		MELO3C016939.2.1	1.71599	1.23351e-16		MELO3C017867.2.1	-9.9248	7.35477e-08		MELO3C010471.2.1	-1.20829	0.0243903		MELO3C032323.2.1	-3.28899	6.95657e-18
MELO3C018045.2.1	1.26046	8.97791e-07		MELO3C017743.2.1	5.1274	0.0133687		MELO3C017669.2.1	1.22287	0.00069029		MELO3C024850.2.1	1.0246	5.68184e-05		MELO3C016301.2.1	1.38185	3.89028e-07		MELO3C032323.2.1	-2.69831	1.71767e-14		MELO3C017950.2.1	5.79878	0.0312782		MELO3C010466.2.1	2.51136	0.00754322		MELO3C016940.2.1	-1.19648	2.53426e-12
MELO3C012409.2.1	-1.06905	0.0377708		MELO3C017794.2.1	-1.27971	0.0115227		MELO3C017734.2.1	3.2001	0.0372923		MELO3C024830.2.1	1.52696	0.00872533		MELO3C016305.2.1	-1.3964	0.000473275		MELO3C016941.2.1	-1.38486	0.00571566		MELO3C032638.2.1	-2.80766	0.0436637		MELO3C010457.2.1	1.00158	0.0259798		MELO3C016938.2.1	1.477	0.00473006
MELO3C012403.2.1	-2.66773	0.00692954		MELO3C017917.2.1	-2.04935	0.00108546		MELO3C017740.2.1	1.40158	0.000132814		MELO3C032763.2.1	1.50802	0.00147753		MELO3C016366.2.1	-1.25546	1.98371e-05		MELO3C016940.2.1	-1.2855	1.07509e-13		MELO3C017999.2.1	5.63994	0.014149		MELO3C010462.2.1	-1.26511	6.81342e-06		MELO3C016937.2.1	-2.94341	0.0011811
MELO3C012331.2.1	-1.2611	1.71763e-07		MELO3C017981.2.1	-1.55516	0.0297359		MELO3C032628.2.1	1.06543	0.0356909		MELO3C024809.2.1	-1.25289	0.00842174		MELO3C016384.2.1	1.54968	0.00316448		MELO3C016938.2.1	1.0965	0.040102		MELO3C032871.2.1	-1.18906	0.0414396		MELO3C010444.2.1	-4.58096	0.00428533		MELO3C016930.2.1	-1.39397	1.17199e-05
MELO3C012314.2.1	1.16399	0.0194997		MELO3C017993.2.1	1.07687	3.73629e-05		MELO3C017743.2.1	6.79568	0.00105907		MELO3C016095.2.1	1.08826	1.17979e-05		MELO3C016400.2.1	-1.71139	0.0100311		MELO3C016937.2.1	-3.7214	0.000518844		MELO3C018049.2.1	-1.13816	0.048284		MELO3C010425.2.1	1.12257	0.046871		MELO3C016926.2.1	-3.8955	2.38932e-24
MELO3C012286.2.1	1.35678	3.19347e-05		MELO3C018045.2.1	1.38629	4.33544e-08		MELO3C017754.2.1	2.35379	1.84977e-05		MELO3C016106.2.1	2.20227	0.000652734		MELO3C017542.2.1	-1.18135	0.00230534		MELO3C016926.2.1	-3.47902	1.21506e-20		MELO3C012471.2.1	-1.79028	0.0270174		MELO3C010423.2.1	-2.86689	3.70663e-22		MELO3C032302.2.1	-1.16218	0.000146584
MELO3C012262.2.1	2.19233	0.000547844		MELO3C012470.2.1	-1.06836	0.0182186		MELO3C017764.2.1	1.38659	0.00269791		MELO3C016176.2.1	-1.28405	0.0287239		MELO3C032829.2.1	1.57777	0.00787064		MELO3C032302.2.1	-1.48657	1.29225e-06		MELO3C012403.2.1	-2.68943	0.0117714		MELO3C010419.2.1	-1.53564	0.000342429		MELO3C016917.2.1	1.47678	2.33095e-09
MELO3C012234.2.1	-2.54151	0.0498217		MELO3C012409.2.1	-1.46444	0.00241465		MELO3C017808.2.1	1.01759	0.00594677		MELO3C016224.2.1	-1.15542	6.00029e-05		MELO3C017580.2.1	-1.71597	0.0001799		MELO3C016917.2.1	1.41406	1.14461e-08		MELO3C012393.2.1	-4.26695	0.0246377		MELO3C032652.2.1	-1.81954	0.0378867		MELO3C016920.2.1	3.89932	6.26777e-06
MELO3C012181.2.1	-3.56149	0.00044571		MELO3C012388.2.1	2.01432	0.00658939		MELO3C017856.2.1	2.63029	0.0302313		MELO3C016285.2.1	-2.29956	0.00979425		MELO3C017590.2.1	-1.37799	0.0127052		MELO3C032330.2.1	-1.72836	9.17177e-06		MELO3C012388.2.1	1.77661	0.0337539		MELO3C010388.2.1	-2.01927	0.0103315		MELO3C016915.2.1	1.27797	4.24655e-09
MELO3C012171.2.1	-1.01462	4.68747e-05		MELO3C012372.2.1	-1.86657	0.0423273		MELO3C032860.2.1	4.65893	0.00046356		MELO3C016290.2.1	-1.31108	1.15026e-05		MELO3C017592.2.1	5.20118	0.00330948		MELO3C016920.2.1	3.41788	8.37986e-05		MELO3C012373.2.1	-2.0655	0.0180542		MELO3C026308.2.1	-1.21769	0.000441612		MELO3C016906.2.1	-1.24349	7.83887e-07
MELO3C012115.2.1	1.41325	0.00385883		MELO3C012331.2.1	-1.19073	6.08473e-07		MELO3C017933.2.1	2.53091	0.0161639		MELO3C016295.2.1	2.39784	0.000251681		MELO3C000329.2.1	-4.90548	0.00389148		MELO3C016915.2.1	1.43893	3.37797e-11		MELO3C012357.2.1	1.03752	0.000126611		MELO3C026310.2.1	-1.67226	1.09842e-05		MELO3C016905.2.1	-1.81873	1.68606e-14
MELO3C012099.2.1	1.14044	0.0189219		MELO3C034039.2.1	-1.18636	0.00491655		MELO3C000392.2.1	4.49602	0.0154237		MELO3C016301.2.1	1.35945	5.26335e-07		MELO3C017603.2.1	-1.47546	0.00985363		MELO3C016911.2.1	-1.11552	2.10372e-06		MELO3C012323.2.1	-1.48887	3.77675e-09		MELO3C022641.2.1	-1.02575	0.00977442		MELO3C016903.2.1	-1.81867	1.60551e-09
MELO3C012071.2.1	-1.3177	0.00299551		MELO3C012314.2.1	1.09249	0.0286795		MELO3C017954.2.1	1.31094	0.0224554		MELO3C016305.2.1	-1.6418	2.97541e-05		MELO3C017629.2.1	-2.48937	0.00596141		MELO3C016906.2.1	-1.28528	3.29567e-07		MELO3C012316.2.1	-2.40653	0.000111938		MELO3C018892.2.1	-1.13651	0.0243859		MELO3C032348.2.1	2.22518	1.6913e-08
MELO3C012031.2.1	1.06141	0.0478927		MELO3C012286.2.1	1.52046	1.8995e-06		MELO3C017965.2.1	1.075	0.00371794		MELO3C016323.2.1	-1.44222	0.0397795		MELO3C017631.2.1	2.59439	2.25856e-05		MELO3C016905.2.1	-1.73662	1.89128e-13		MELO3C012314.2.1	1.08625	0.048012		MELO3C032707.2.1	-5.31602	0.0247633		MELO3C016886.2.1	-5.10525	1.20059e-05
MELO3C012010.2.1	-1.09245	0.0148233		MELO3C012262.2.1	2.46879	6.40951e-05		MELO3C032638.2.1	1.87412	0.00920845		MELO3C016333.2.1	-1.88965	0.0105984		MELO3C017645.2.1	-2.37575	0.0248166		MELO3C016903.2.1	-2.67891	3.99324e-18		MELO3C012234.2.1	-3.48825	0.0102108		MELO3C018985.2.1	1.23393	9.8522e-05		MELO3C016880.2.1	-4.0101	2.56103e-15
MELO3C012002.2.1	-1.23007	0.00639484		MELO3C012243.2.1	-1.33287	0.000164235		MELO3C017999.2.1	5.50487	0.0118252		MELO3C016355.2.1	-1.2574	0.0253352		MELO3C017659.2.1	1.41957	3.53135e-06		MELO3C032348.2.1	1.8758	2.37075e-06		MELO3C012188.2.1	1.09095	0.0059283		MELO3C024850.2.1	1.0146	6.71273e-05		MELO3C016878.2.1	2.21976	3.44058e-11
MELO3C012004.2.1	2.50657	0.000702799		MELO3C012232.2.1	1.46768	0.00812524		MELO3C018003.2.1	3.34921	0.0113248		MELO3C016372.2.1	1.06808	4.58162e-11		MELO3C017673.2.1	-1.93428	0.00103201		MELO3C016886.2.1	-7.02998	3.90903e-06		MELO3C012181.2.1	-3.20327	0.00338832		MELO3C024830.2.1	1.52939	0.0079741		MELO3C016883.2.1	1.09993	3.90355e-08
MELO3C034129.2.1	-2.0846	0.00399546		MELO3C012141.2.1	1.37538	0.0220573		MELO3C018021.2.1	-1.33797	0.0468107		MELO3C017542.2.1	-1.19301	0.00190782		MELO3C017694.2.1	1.45959	0.000435181		MELO3C016880.2.1	-3.07381	2.91417e-11		MELO3C034075.2.1	-19.9459	0.0247623		MELO3C032763.2.1	1.60451	0.000621285		MELO3C016879.2.1	-1.0827	0.00234303
MELO3C011984.2.1	-1.08123	0.0106084		MELO3C012115.2.1	1.59273	0.000768943		MELO3C032639.2.1	-1.16769	1.83452e-06		MELO3C017559.2.1	1.11144	0.0458143		MELO3C017712.2.1	1.23662	0.0162489		MELO3C016878.2.1	2.55498	2.12155e-14		MELO3C012155.2.1	-1.431	0.00142087		MELO3C024816.2.1	4.35263	2.77884e-05		MELO3C016877.2.1	1.15024	0.000401391
MELO3C011972.2.1	-1.39745	1.47195e-06		MELO3C012111.2.1	-1.00346	0.00035173		MELO3C018049.2.1	-1.18599	0.0255799		MELO3C032829.2.1	1.31597	0.0317687		MELO3C017740.2.1	-1.15618	0.00269301		MELO3C016872.2.1	-2.80471	4.56702e-16		MELO3C012154.2.1	-3.76949	0.00772419		MELO3C016106.2.1	1.69492	0.0117426		MELO3C016872.2.1	-3.38714	1.59033e-20
MELO3C011949.2.1	-1.02951	0.00139784		MELO3C012108.2.1	1.25918	0.0321125		MELO3C018057.2.1	5.97677	0.00276093		MELO3C017566.2.1	-1.96113	0.00235241		MELO3C017819.2.1	-1.16317	0.00520439		MELO3C016871.2.1	-1.37751	1.23461e-17		MELO3C012021.2.1	1.34096	0.00138513		MELO3C027057.2.1	3.38539	0.00108664		MELO3C016871.2.1	-1.28964	1.05221e-15
MELO3C011956.2.1	1.01469	2.32105e-06		MELO3C012099.2.1	1.84596	4.18417e-05		MELO3C012454.2.1	1.75881	0.0358673		MELO3C017568.2.1	-1.19093	0.00241246		MELO3C017833.2.1	-1.09198	1.03416e-08		MELO3C032353.2.1	1.00889	0.00697284		MELO3C012010.2.1	-1.30497	0.00538836		MELO3C016176.2.1	-1.37236	0.0171677		MELO3C016870.2.1	-3.75272	0.020846
MELO3C011955.2.1	-1.28191	3.31484e-12		MELO3C012002.2.1	-1.82432	4.27263e-05		MELO3C034031.2.1	-1.26032	1.28841e-05		MELO3C017580.2.1	-2.26277	9.31643e-07		MELO3C017867.2.1	-3.93065	0.00696646		MELO3C016868.2.1	1.19736	1.5939e-13		MELO3C012002.2.1	-1.01647	0.0414618		MELO3C016224.2.1	-1.22559	1.96257e-05		MELO3C016868.2.1	1.05662	8.1098e-11
MELO3C011896.2.1	1.84207	0.00268653		MELO3C012004.2.1	2.48196	0.00065872		MELO3C012356.2.1	-1.35794	2.32308e-12		MELO3C017590.2.1	-1.2406	0.0255856		MELO3C017876.2.1	-1.17976	0.0029567		MELO3C016866.2.1	1.22155	1.23724e-05		MELO3C011997.2.1	-1.29443	0.0456045		MELO3C016230.2.1	-1.00897	0.00321921		MELO3C016866.2.1	1.36335	9.26824e-07
MELO3C011895.2.1	1.24493	0.0336256		MELO3C034129.2.1	-1.61707	0.0288094		MELO3C012349.2.1	-1.47897	0.00105907		MELO3C017588.2.1	-1.29756	0.0411778		MELO3C017917.2.1	-1.73895	0.00543552		MELO3C016851.2.1	1.15551	3.43965e-21		MELO3C011974.2.1	-7.8858	2.19195e-07		MELO3C016273.2.1	1.26149	0.0108431		MELO3C016851.2.1	1.20855	4.14896e-23
MELO3C011855.2.1	1.52319	3.63535e-06		MELO3C011985.2.1	-2.44022	0.0122682		MELO3C012348.2.1	1.05845	0.000868712		MELO3C000329.2.1	-8.61722	2.23787e-05		MELO3C017936.2.1	1.11021	0.0395512		MELO3C016860.2.1	-2.13353	1.80598e-08		MELO3C011973.2.1	-3.48587	3.74007e-06		MELO3C016281.2.1	4.02564	0.0107805		MELO3C016860.2.1	-2.4423	1.68673e-10
MELO3C011848.2.1	-1.41588	8.90806e-05		MELO3C011972.2.1	-1.49182	1.98372e-07		MELO3C012328.2.1	1.62805	0.0192411		MELO3C017603.2.1	-2.024	0.000233769		MELO3C017981.2.1	-2.0862	0.00191071		MELO3C016855.2.1	-2.44347	1.59848e-25		MELO3C011922.2.1	-1.87321	2.88783e-07		MELO3C016285.2.1	-2.17964	0.0133046		MELO3C016855.2.1	-2.36401	4.15813e-24
MELO3C011811.2.1	1.33832	0.0111455		MELO3C011955.2.1	-1.44863	9.00301e-16		MELO3C012319.2.1	-1.02828	0.000950559		MELO3C017629.2.1	-4.62199	2.25101e-06		MELO3C017993.2.1	1.20775	2.08142e-06		MELO3C016852.2.1	3.47486	1.05587e-16		MELO3C011917.2.1	-1.11353	0.0293078		MELO3C016294.2.1	1.56795	0.0123208		MELO3C016852.2.1	3.71116	7.03993e-19
MELO3C011764.2.1	-1.12771	0.000295066		MELO3C011928.2.1	4.36211	0.000127988		MELO3C012307.2.1	2.33551	0.00923969		MELO3C017630.2.1	-1.10777	0.0165617		MELO3C018045.2.1	1.38055	2.68196e-08		MELO3C016850.2.1	1.09379	0.026584		MELO3C011892.2.1	-2.13329	0.00360444		MELO3C016290.2.1	-1.58453	9.55929e-08		MELO3C032356.2.1	-1.52993	0.0160887
MELO3C011749.2.1	-1.01371	0.011123		MELO3C011927.2.1	6.86865	0.00410118		MELO3C034046.2.1	1.15279	0.0378365		MELO3C017631.2.1	2.27352	0.000224451		MELO3C018055.2.1	-2.1503	0.0141805		MELO3C016846.2.1	-1.29852	4.95085e-14		MELO3C023819.2.1	-1.16496	0.0307708		MELO3C016292.2.1	-2.19637	0.00088065		MELO3C016845.2.1	-1.22379	4.25591e-06
MELO3C011737.2.1	1.32945	0.000304634		MELO3C011926.2.1	8.70411	0.0467951		MELO3C012236.2.1	3.19659	0.0181645		MELO3C017659.2.1	1.36782	7.22246e-06		MELO3C012470.2.1	-1.29897	0.00329216		MELO3C032356.2.1	-2.26014	0.000805682		MELO3C023852.2.1	1.59276	0.00496796		MELO3C016295.2.1	2.14646	0.00122471		MELO3C016841.2.1	-1.03796	0.000180151
MELO3C023852.2.1	1.34042	0.0136167		MELO3C011896.2.1	1.96765	0.000993207		MELO3C012232.2.1	1.98967	0.000450658		MELO3C017673.2.1	-3.34884	4.11752e-09		MELO3C012477.2.1	1.25489	0.0421291		MELO3C016845.2.1	-1.31411	7.69496e-07		MELO3C023879.2.1	-1.93724	0.00170654		MELO3C016301.2.1	1.2845	2.4066e-06		MELO3C016838.2.1	4.24949	0.0108155
MELO3C025140.2.1	1.05466	0.00014542		MELO3C011895.2.1	1.31251	0.0219877		MELO3C012217.2.1	2.10688	0.000866759		MELO3C017733.2.1	1.41043	0.0180758		MELO3C012438.2.1	-1.24771	0.0493538		MELO3C016841.2.1	-1.21538	1.08013e-05		MELO3C023903.2.1	8.65173	5.40147e-07		MELO3C016305.2.1	-1.64055	3.03324e-05		MELO3C032309.2.1	6.46122	8.44271e-05
MELO3C020106.2.1	-1.03129	0.0127263		MELO3C011855.2.1	1.46865	7.03235e-06		MELO3C012204.2.1	2.7453	0.0345365		MELO3C017825.2.1	2.10269	0.0335626		MELO3C012403.2.1	-3.17794	0.000952241		MELO3C016838.2.1	4.33245	0.00928046		MELO3C026564.2.1	1.55728	0.0112623		MELO3C016322.2.1	-1.55647	0.000149185		MELO3C016840.2.1	-3.45934	2.96713e-08
MELO3C020141.2.1	1.08195	3.46255e-05		MELO3C011848.2.1	-1.36123	0.000143227		MELO3C012183.2.1	3.29182	0.00029407		MELO3C017828.2.1	-4.96512	0.00360454		MELO3C012393.2.1	-6.92022	0.000433051		MELO3C032309.2.1	6.49937	7.77692e-05		MELO3C000220.2.1	-2.99735	0.0030881		MELO3C016323.2.1	-1.92699	0.00432299		MELO3C032307.2.1	-1.01849	0.000120525
MELO3C000311.2.1	5.72408	1.20428e-07		MELO3C011811.2.1	1.54878	0.00229808		MELO3C012175.2.1	1.03545	0.0367317		MELO3C017867.2.1	-10.6886	2.92399e-08		MELO3C012388.2.1	1.76334	0.0177956		MELO3C016840.2.1	-2.15119	0.000643565		MELO3C027124.2.1	1.46257	0.000783006		MELO3C016332.2.1	-1.18245	0.0161529		MELO3C016836.2.1	-11.8843	8.29378e-18
MELO3C022558.2.1	1.45921	0.000138029		MELO3C011809.2.1	1.13981	0.0472235		MELO3C012160.2.1	1.31048	0.0164627		MELO3C017882.2.1	2.10588	0.0049849		MELO3C012373.2.1	-2.1558	0.00581093		MELO3C032307.2.1	-1.1134	2.86857e-05		MELO3C020079.2.1	-1.147	0.0247482		MELO3C016334.2.1	3.2787	0.000780311		MELO3C016835.2.1	-2.16298	0.0252026
MELO3C018394.2.1	2.32373	0.0346514		MELO3C011763.2.1	1.00197	0.000138542		MELO3C012159.2.1	1.36561	0.00582972		MELO3C017910.2.1	-1.85997	0.00739712		MELO3C012372.2.1	-1.91266	0.0326433		MELO3C016836.2.1	-6.64564	2.47819e-21		MELO3C020143.2.1	-3.96795	4.82575e-06		MELO3C016340.2.1	3.56732	0.0018259		MELO3C016834.2.1	-1.52331	3.02325e-08
MELO3C018303.2.1	-1.07244	0.0396247		MELO3C000070.2.1	4.28575	0.000220797		MELO3C012094.2.1	1.57165	0.0166553		MELO3C017917.2.1	-1.51471	0.0162315		MELO3C012359.2.1	1.06994	2.40721e-05		MELO3C016835.2.1	-2.59224	0.0150355		MELO3C000311.2.1	6.70284	1.07795e-10		MELO3C016333.2.1	-1.95063	0.00749779		MELO3C016833.2.1	2.31534	2.31086e-27
MELO3C022933.2.1	1.3365	0.00587719		MELO3C023852.2.1	1.35805	0.0112107		MELO3C012100.2.1	1.60286	0.0206488		MELO3C017923.2.1	-1.80895	0.0131353		MELO3C012331.2.1	-1.44924	5.89015e-10		MELO3C016834.2.1	-1.43822	1.53973e-07		MELO3C018368.2.1	1.05139	0.00135172		MELO3C016360.2.1	-1.4739	0.0032853		MELO3C016830.2.1	6.72929	0.000324412
MELO3C026685.2.1	1.13884	0.000393845		MELO3C023876.2.1	5.03923	0.0338107		MELO3C027345.2.1	1.17308	0.0127076		MELO3C017940.2.1	1.04596	4.41322e-06		MELO3C012349.2.1	1.20224	0.00413388		MELO3C016833.2.1	2.15167	9.50119e-24		MELO3C018338.2.1	-1.94756	1.7627e-08		MELO3C016366.2.1	-1.07722	0.000265901		MELO3C016828.2.1	1.33125	1.30371e-06
MELO3C007050.2.1	1.02487	0.000339825		MELO3C025140.2.1	1.08646	6.86499e-05		MELO3C012075.2.1	1.01675	0.0172117		MELO3C017981.2.1	-1.67633	0.01421		MELO3C012314.2.1	1.03073	0.0354214		MELO3C016830.2.1	6.43391	0.000628039		MELO3C026417.2.1	-2.69551	0.000417594		MELO3C027042.2.1	-1.69084	0.0473398		MELO3C016827.2.1	-1.37493	2.11245e-13
MELO3C007167.2.1	1.06024	5.71785e-05		MELO3C020091.2.1	1.15012	0.0366373		MELO3C012055.2.1	4.96155	0.00645303		MELO3C017993.2.1	1.12083	1.02095e-05		MELO3C012286.2.1	1.36087	1.70866e-05		MELO3C016827.2.1	-1.7947	2.5335e-21		MELO3C022921.2.1	-1.1779	0.00154146		MELO3C017542.2.1	-1.43375	0.000149185		MELO3C016824.2.1	-4.6815	0.000202697
MELO3C007178.2.1	-3.50724	0.0186439		MELO3C020141.2.1	1.00386	0.000109332		MELO3C012027.2.1	-1.03473	0.0428642		MELO3C018004.2.1	1.39834	0.0262801		MELO3C012262.2.1	2.09531	0.000711639		MELO3C016824.2.1	-2.66055	0.00167914		MELO3C026480.2.1	1.55095	0.000741096		MELO3C017556.2.1	2.41473	0.0262278		MELO3C016826.2.1	-3.68301	2.42838e-10
MELO3C007191.2.1	1.40236	0.0130286		MELO3C020152.2.1	7.91781	0.0246476		MELO3C012010.2.1	1.30123	0.00392633		MELO3C018019.2.1	1.26771	0.000418584		MELO3C012234.2.1	-3.74983	0.0021363		MELO3C016817.2.1	1.28227	0.000465791		MELO3C026677.2.1	-1.32617	0.0412251		MELO3C032829.2.1	1.86521	0.000929817		MELO3C016825.2.1	-2.19168	1.42298e-06
MELO3C007183.2.1	1.12706	0.00426861		MELO3C000311.2.1	3.0961	0.00744383		MELO3C011986.2.1	1.87617	0.00195606		MELO3C018045.2.1	1.36839	3.2045e-08		MELO3C012213.2.1	1.07583	0.00250463		MELO3C016826.2.1	-3.02596	2.43979e-09		MELO3C007022.2.1	1.04664	6.01116e-05		MELO3C017580.2.1	-1.25321	0.00589908		MELO3C016818.2.1	-2.3026	1.44213e-20
MELO3C007259.2.1	-1.02736	0.0367492		MELO3C034382.2.1	-1.57405	0.0182278		MELO3C011984.2.1	1.29122	0.0024712		MELO3C012471.2.1	-1.44088	0.0477568		MELO3C012200.2.1	1.63025	0.00984955		MELO3C016825.2.1	-1.91332	1.33638e-05		MELO3C007031.2.1	-3.77293	2.83978e-07		MELO3C017592.2.1	4.11961	0.0265377		MELO3C016815.2.1	-2.60673	7.73628e-12
MELO3C007269.2.1	-2.66978	1.29746e-05		MELO3C022558.2.1	1.41031	0.000194778		MELO3C011968.2.1	2.59709	0.0104079		MELO3C012477.2.1	1.29579	0.0336715		MELO3C012181.2.1	-3.57857	0.000272786		MELO3C016823.2.1	-1.15553	4.15003e-12		MELO3C007043.2.1	-2.11433	8.16899e-08		MELO3C000329.2.1	-8.64807	2.14216e-05		MELO3C016809.2.1	6.7046	2.94463e-10
MELO3C007278.2.1	1.15001	0.000664262		MELO3C018292.2.1	1.18792	0.000209927		MELO3C011949.2.1	1.29092	0.000101722		MELO3C012409.2.1	-1.10312	0.0233602		MELO3C012141.2.1	1.32155	0.0241793		MELO3C016818.2.1	-2.38929	9.0815e-22		MELO3C007178.2.1	-3.21631	0.0481061		MELO3C017596.2.1	2.99192	7.20295e-07		MELO3C016807.2.1	-1.41777	8.22024e-14
MELO3C007292.2.1	1.08664	0.0190767		MELO3C034523.2.1	-1.7284	0.0452935		MELO3C011925.2.1	2.07389	0.0244666		MELO3C012403.2.1	-3.57167	0.000204633		MELO3C012154.2.1	-2.78922	0.0237754		MELO3C016815.2.1	-1.94687	2.25786e-07		MELO3C007183.2.1	1.57239	6.59396e-05		MELO3C017603.2.1	-2.00469	0.000261467		MELO3C032376.2.1	-2.47974	0.00044834
MELO3C007297.2.1	-2.38468	0.000295998		MELO3C022933.2.1	1.45636	0.00201466		MELO3C011929.2.1	3.26215	0.0258476		MELO3C012393.2.1	-3.79351	0.0209734		MELO3C012132.2.1	1.17257	0.0335574		MELO3C016809.2.1	6.59601	5.95876e-10		MELO3C007262.2.1	-1.11532	0.00124275		MELO3C017629.2.1	-5.35614	4.83452e-07		MELO3C016806.2.1	-1.47114	0.000830881
MELO3C007307.2.1	1.18341	0.00130356		MELO3C034534.2.1	1.00121	5.63892e-06		MELO3C011928.2.1	5.81193	1.25113e-06		MELO3C012388.2.1	2.38166	0.000675972		MELO3C012115.2.1	1.45412	0.00200345		MELO3C016795.2.1	-1.56265	0.0124801		MELO3C007263.2.1	-2.51054	9.60982e-19		MELO3C017631.2.1	2.32406	0.000153258		MELO3C032377.2.1	-1.8333	1.15904e-11
MELO3C007378.2.1	3.00394	0.0115493		MELO3C026685.2.1	1.33092	2.03291e-05		MELO3C011927.2.1	8.1091	0.00107833		MELO3C012373.2.1	-1.77048	0.0235587		MELO3C012114.2.1	-3.42816	0.0213402		MELO3C032376.2.1	-1.81393	0.0085778		MELO3C007264.2.1	-2.88229	2.14523e-06		MELO3C017659.2.1	1.30491	2.0076e-05		MELO3C032314.2.1	2.51511	1.94302e-12
MELO3C007447.2.1	1.57884	0.0158077		MELO3C032877.2.1	1.05259	0.00730779		MELO3C011926.2.1	9.53899	0.0306473		MELO3C012364.2.1	-2.33308	0.0207973		MELO3C012085.2.1	1.08602	0.0483845		MELO3C016806.2.1	-1.12051	0.00989278		MELO3C007292.2.1	1.39781	0.0028101		MELO3C017673.2.1	-5.0614	5.11758e-20		MELO3C016802.2.1	-1.49561	2.14061e-13
MELO3C007512.2.1	1.03613	0.0243601		MELO3C032879.2.1	-1.69677	0.00471017		MELO3C011889.2.1	-1.1562	0.00398981		MELO3C012331.2.1	-1.20998	2.18623e-07		MELO3C012099.2.1	1.77209	6.28207e-05		MELO3C032377.2.1	-1.69179	3.35392e-10		MELO3C007296.2.1	1.118	0.00273437		MELO3C017694.2.1	1.17825	0.00543041		MELO3C016798.2.1	-5.04458	4.03242e-32
MELO3C007601.2.1	1.21031	0.00175944		MELO3C007044.2.1	1.04367	0.0131024		MELO3C011890.2.1	1.32537	0.0111647		MELO3C034039.2.1	-1.13736	0.00578992		MELO3C012084.2.1	1.09362	1.29502e-05		MELO3C032314.2.1	1.94152	7.51611e-08		MELO3C007330.2.1	3.58861	0.035078		MELO3C017712.2.1	1.79056	0.000237191		MELO3C016791.2.1	1.49102	1.10768e-18
MELO3C007621.2.1	-1.13633	0.0491158		MELO3C007045.2.1	-1.63935	0.00682913		MELO3C011872.2.1	1.91645	0.00143073		MELO3C012323.2.1	-1.23451	7.28318e-07		MELO3C012073.2.1	-1.00433	9.46053e-05		MELO3C016802.2.1	-1.40357	6.0093e-12		MELO3C007340.2.1	1.54412	0.00804758		MELO3C017811.2.1	3.64158	0.0280395		MELO3C016782.2.1	1.02442	0.00326388
MELO3C007634.2.1	2.12897	0.019021		MELO3C007050.2.1	1.07028	0.000137263		MELO3C011864.2.1	1.30189	0.00161376		MELO3C012316.2.1	-2.12903	0.000246632		MELO3C012072.2.1	3.88368	0.0460317		MELO3C016798.2.1	-4.47465	9.2585e-29		MELO3C032917.2.1	-3.20381	0.00126508		MELO3C017809.2.1	5.43158	0.00551783		MELO3C016789.2.1	3.2189	1.75347e-08
MELO3C007729.2.1	1.24716	0.0439634		MELO3C007058.2.1	1.01908	0.0184388		MELO3C011815.2.1	2.11082	0.0261411		MELO3C012314.2.1	1.06184	0.028137		MELO3C012071.2.1	-1.26533	0.00329599		MELO3C016794.2.1	-1.35334	0.00468623		MELO3C007378.2.1	3.10831	0.0150881		MELO3C017867.2.1	-11.6812	9.66617e-10		MELO3C016787.2.1	1.84115	0.00698225
MELO3C007786.2.1	-1.50418	0.000542874		MELO3C007114.2.1	1.04355	2.49429e-05		MELO3C011809.2.1	2.21655	7.9203e-05		MELO3C012307.2.1	-1.95338	0.0345085		MELO3C012004.2.1	2.51293	0.000446511		MELO3C016791.2.1	1.41066	7.70414e-17		MELO3C007387.2.1	1.23695	0.000989828		MELO3C017878.2.1	1.31105	0.0178387		MELO3C016786.2.1	-2.53118	6.8164e-09
MELO3C007833.2.1	1.11145	0.00188879		MELO3C007140.2.1	1.0769	0.00099624		MELO3C011711.2.1	-1.28625	0.00145599		MELO3C012286.2.1	1.11794	0.000493775		MELO3C011997.2.1	-1.95184	0.000395522		MELO3C016789.2.1	3.13041	4.46462e-08		MELO3C007425.2.1	-3.78344	9.95556e-05		MELO3C032862.2.1	-1.60485	0.00165526		MELO3C016785.2.1	-1.38265	6.34001e-15
MELO3C007881.2.1	1.64272	0.00236674		MELO3C007167.2.1	1.05527	5.05879e-05		MELO3C023818.2.1	2.51759	0.0108862		MELO3C012262.2.1	2.33779	0.00011466		MELO3C011974.2.1	-2.32117	0.0162466		MELO3C016787.2.1	2.09496	0.00203258		MELO3C007438.2.1	1.5021	0.000777192		MELO3C017882.2.1	1.61373	0.0370497		MELO3C016783.2.1	1.74358	0.00571807
MELO3C007892.2.1	1.17824	1.96374e-07		MELO3C007191.2.1	1.45756	0.00860245		MELO3C023843.2.1	1.97421	0.0354731		MELO3C012234.2.1	-3.86009	0.00145242		MELO3C011973.2.1	-1.87536	0.00988382		MELO3C016786.2.1	-3.05242	1.53411e-11		MELO3C007454.2.1	1.15406	0.0015306		MELO3C017910.2.1	-1.44329	0.0391562		MELO3C016781.2.1	2.46685	1.33409e-18
MELO3C007919.2.1	-1.47328	0.00235688		MELO3C007215.2.1	1.03073	0.0313747		MELO3C023868.2.1	6.26591	0.00394755		MELO3C012218.2.1	1.05713	0.00403301		MELO3C011972.2.1	-1.38455	9.54349e-07		MELO3C016785.2.1	-1.17182	2.68352e-11		MELO3C007512.2.1	1.69924	8.9559e-05		MELO3C017923.2.1	-2.29	0.0011476		MELO3C016780.2.1	2.45872	0.00324298
MELO3C007969.2.1	-1.04102	0.000274031		MELO3C007213.2.1	6.19847	0.000519723		MELO3C023876.2.1	6.79102	0.00427062		MELO3C012205.2.1	-1.7191	0.00469894		MELO3C011956.2.1	1.074	2.61368e-07		MELO3C016783.2.1	1.51874	0.0180593		MELO3C007530.2.1	-1.3832	0.0481061		MELO3C017945.2.1	-1.48977	0.000690398		MELO3C016777.2.1	-1.88338	7.88011e-26
MELO3C007949.2.1	-3.20951	0.00795325		MELO3C007259.2.1	-1.07755	0.0251928		MELO3C023879.2.1	2.23268	0.00025101		MELO3C012202.2.1	-2.66096	0.0191019		MELO3C011955.2.1	-1.13775	5.23888e-10		MELO3C016781.2.1	2.45478	2.12424e-18		MELO3C007566.2.1	1.55063	4.54927e-07		MELO3C017950.2.1	8.28266	0.000244766		MELO3C016773.2.1	-1.99719	2.96278e-08
MELO3C008013.2.1	1.27952	0.0142142		MELO3C007269.2.1	-2.97952	6.92519e-07		MELO3C027124.2.1	-1.08676	0.0285078		MELO3C012181.2.1	-3.65354	0.000179754		MELO3C011936.2.1	-1.06518	0.00942948		MELO3C016780.2.1	3.3345	5.16052e-05		MELO3C007590.2.1	3.50454	0.00718942		MELO3C017953.2.1	-1.14182	0.0194325		MELO3C016771.2.1	-7.14937	1.92256e-23
MELO3C008025.2.1	3.04199	0.034937		MELO3C007278.2.1	1.3362	4.62316e-05		MELO3C000776.2.1	3.87848	0.028467		MELO3C034075.2.1	-19.5908	0.0124538		MELO3C011922.2.1	-1.29339	0.000305545		MELO3C016778.2.1	1.02536	0.0223925		MELO3C007597.2.1	3.57936	0.0101506		MELO3C017959.2.1	-1.03841	0.000321341		MELO3C016770.2.1	2.87158	0.00212488
MELO3C024521.2.1	1.22786	0.0109709		MELO3C007283.2.1	-1.04179	0.00193157		MELO3C025165.2.1	4.26893	0.0309439		MELO3C012155.2.1	-1.01344	0.0152734		MELO3C011926.2.1	-16.0208	0.000133777		MELO3C016777.2.1	-1.53957	7.22538e-18		MELO3C007602.2.1	3.07728	3.73414e-06		MELO3C017981.2.1	-2.10849	0.00143694		MELO3C016768.2.1	2.05642	0.00811446
MELO3C024506.2.1	1.00052	6.91712e-06		MELO3C007297.2.1	-2.24495	0.000569962		MELO3C025199.2.1	2.38126	0.0160501		MELO3C012154.2.1	-2.43437	0.0453201		MELO3C011901.2.1	-1.15259	0.0126224		MELO3C016773.2.1	-3.02213	5.92652e-17		MELO3C007636.2.1	-2.07988	0.000677144		MELO3C017993.2.1	1.11038	1.28073e-05		MELO3C016766.2.1	1.74898	4.75625e-21
MELO3C024490.2.1	1.18919	0.00277367		MELO3C007307.2.1	1.37594	0.000112966		MELO3C020030.2.1	1.38156	0.00203519		MELO3C012132.2.1	1.33806	0.0129801		MELO3C011896.2.1	1.76476	0.00319982		MELO3C016771.2.1	-7.93618	2.1981e-24		MELO3C032967.2.1	1.18373	0.00282387		MELO3C018017.2.1	-1.74859	0.00555214		MELO3C016765.2.1	-3.15688	4.59286e-20
MELO3C024482.2.1	-1.45947	4.6273e-05		MELO3C007330.2.1	4.8496	0.000885557		MELO3C034352.2.1	3.1252	0.00268879		MELO3C012115.2.1	1.41316	0.00259369		MELO3C011895.2.1	1.2285	0.0285047		MELO3C016770.2.1	2.60212	0.00606757		MELO3C007634.2.1	2.33134	0.0149942		MELO3C018045.2.1	1.40404	1.12162e-08		MELO3C016764.2.1	-2.09164	1.30433e-19
MELO3C024472.2.1	1.41702	0.00347984		MELO3C007405.2.1	-1.12114	4.48688e-09		MELO3C034353.2.1	3.42684	0.000962709		MELO3C012114.2.1	-5.07254	0.00113912		MELO3C011855.2.1	1.42354	9.75814e-06		MELO3C016768.2.1	1.72895	0.0299706		MELO3C007654.2.1	1.68051	0.0171822		MELO3C012470.2.1	-1.42554	0.00102419		MELO3C000046.2.1	1.43362	0.00362308
MELO3C019056.2.1	1.6253	3.51323e-06		MELO3C007415.2.1	-1.11331	0.00106533		MELO3C020095.2.1	1.06431	0.0249163		MELO3C012105.2.1	2.17589	0.0107333		MELO3C011811.2.1	1.37361	0.00651931		MELO3C016766.2.1	1.51217	5.08903e-16		MELO3C007670.2.1	1.1758	0.0349036		MELO3C012409.2.1	-1.20576	0.0113636		MELO3C016752.2.1	-2.81383	8.33373e-06
MELO3C033239.2.1	2.38107	0.00672013		MELO3C007447.2.1	1.46834	0.0261717		MELO3C020106.2.1	1.09351	0.00867274		MELO3C012093.2.1	1.79018	0.0220817		MELO3C011769.2.1	1.02998	3.07204e-07		MELO3C016765.2.1	-2.84923	9.3362e-17		MELO3C007706.2.1	1.8301	0.000680925		MELO3C012403.2.1	-2.98938	0.00150785		MELO3C016751.2.1	1.09656	5.42627e-09
MELO3C023181.2.1	-3.66607	0.00898558		MELO3C007486.2.1	1.6371	0.0418121		MELO3C020131.2.1	2.69639	0.00339985		MELO3C012085.2.1	1.11424	0.0402438		MELO3C000070.2.1	3.01651	0.0119575		MELO3C016764.2.1	-1.95528	1.36472e-17		MELO3C007711.2.1	-1.74339	0.0269292		MELO3C012393.2.1	-3.12955	0.0484008		MELO3C016750.2.1	-3.2191	2.69277e-32
MELO3C023130.2.1	1.19535	0.0472835		MELO3C007560.2.1	2.03088	0.0344357		MELO3C018394.2.1	2.37652	0.0314024		MELO3C012099.2.1	1.11614	0.0164093		MELO3C011711.2.1	1.16271	0.0008968		MELO3C000046.2.1	1.03327	0.0423965		MELO3C007739.2.1	-1.60838	0.0196664		MELO3C012388.2.1	1.61041	0.0300216		MELO3C016747.2.1	3.14846	3.78119e-11
MELO3C009010.2.1	-2.93818	0.00445092		MELO3C007592.2.1	3.77017	0.00912679		MELO3C034251.2.1	3.41185	0.0403481		MELO3C012098.2.1	-23.5258	9.0571e-06		MELO3C023852.2.1	1.60357	0.00170376		MELO3C016752.2.1	-2.89921	5.63256e-06		MELO3C007759.2.1	4.78402	0.0438493		MELO3C012373.2.1	-2.13919	0.00534343		MELO3C016746.2.1	2.20098	8.90759e-06
MELO3C008898.2.1	1.09666	7.32454e-08		MELO3C007602.2.1	1.60423	0.0269601		MELO3C026432.2.1	2.99532	0.000903175		MELO3C012084.2.1	1.07489	1.65562e-05		MELO3C023879.2.1	-1.30999	0.0260153		MELO3C016751.2.1	1.00983	8.64849e-08		MELO3C008041.2.1	-1.1928	4.54927e-07		MELO3C012372.2.1	-2.4676	0.00526141		MELO3C016739.2.1	2.246	0.002463
MELO3C008854.2.1	-1.1521	1.14945e-05		MELO3C007601.2.1	1.35456	0.000319423		MELO3C026436.2.1	1.99173	0.00185496		MELO3C012071.2.1	-1.1371	0.00867133		MELO3C027124.2.1	1.26783	0.00195612		MELO3C016750.2.1	-2.45569	4.66635e-20		MELO3C033125.2.1	-2.33296	0.00478972		MELO3C012359.2.1	1.03632	4.07317e-05		MELO3C016749.2.1	1.45108	2.65422e-13
MELO3C008814.2.1	1.04308	0.000278124		MELO3C007614.2.1	-1.02577	2.46289e-05		MELO3C026448.2.1	-1.12116	0.00281915		MELO3C012043.2.1	-1.31004	0.0273013		MELO3C025140.2.1	1.18151	8.98645e-06		MELO3C016747.2.1	3.48294	2.415e-13		MELO3C024549.2.1	1.28846	0.000362857		MELO3C012331.2.1	-1.34419	6.43623e-09		MELO3C016744.2.1	1.22959	7.97118e-10
MELO3C008806.2.1	-1.01709	0.00799429		MELO3C007621.2.1	-1.26988	0.0236565		MELO3C006995.2.1	-1.02255	0.0219872		MELO3C012027.2.1	1.48279	0.000925264		MELO3C025168.2.1	1.15252	1.37284e-08		MELO3C016746.2.1	2.30947	3.08042e-06		MELO3C024521.2.1	1.27412	0.014149		MELO3C012323.2.1	-1.00153	6.30595e-05		MELO3C016741.2.1	2.50742	2.05605e-24
MELO3C008801.2.1	1.10961	0.00383748		MELO3C007634.2.1	2.16509	0.0157048		MELO3C032879.2.1	-1.16489	0.0495817		MELO3C012031.2.1	1.54716	0.0014214		MELO3C020091.2.1	1.10571	0.0388761		MELO3C016739.2.1	1.76558	0.0203022		MELO3C024514.2.1	1.15007	5.98702e-05		MELO3C012316.2.1	-2.59671	7.24883e-06		MELO3C016734.2.1	-2.1291	3.89716e-06
MELO3C008799.2.1	-1.02849	0.00946303		MELO3C007670.2.1	1.03145	0.047669		MELO3C007028.2.1	1.3782	0.00878713		MELO3C012015.2.1	2.29202	0.00218483		MELO3C020106.2.1	-1.10528	0.00529148		MELO3C016749.2.1	1.49724	4.64528e-14		MELO3C024504.2.1	-1.14687	0.0241103		MELO3C012314.2.1	1.2512	0.00737709		MELO3C032396.2.1	-1.63	0.00171195
MELO3C025274.2.1	1.00347	0.0368758		MELO3C007729.2.1	1.67174	0.00410118		MELO3C007074.2.1	1.81094	0.0040427		MELO3C012010.2.1	-1.1042	0.00990825		MELO3C020131.2.1	-2.04616	0.0265515		MELO3C016741.2.1	2.14373	3.26659e-18		MELO3C024503.2.1	-2.68717	0.000513823		MELO3C012301.2.1	1.28643	0.00667649		MELO3C016725.2.1	3.60937	8.29912e-10
MELO3C014241.2.1	1.00087	0.0253816		MELO3C007833.2.1	1.16248	0.000895008		MELO3C007093.2.1	-1.01509	0.00599771		MELO3C012004.2.1	3.18482	4.87753e-06		MELO3C020141.2.1	1.20049	1.80537e-06		MELO3C016734.2.1	-2.22757	1.56964e-06		MELO3C027288.2.1	1.52394	0.0492664		MELO3C012286.2.1	1.36428	1.46916e-05		MELO3C032398.2.1	2.4212	9.69559e-05
MELO3C003098.2.1	-2.29175	2.60384e-06		MELO3C007881.2.1	1.77704	0.000727192		MELO3C007127.2.1	2.75722	0.0326334		MELO3C011997.2.1	-1.82759	0.000872499		MELO3C000311.2.1	3.03895	0.00739074		MELO3C016725.2.1	3.72221	2.44729e-10		MELO3C024495.2.1	1.50695	0.00140757		MELO3C034046.2.1	-1.35041	0.0357501		MELO3C016720.2.1	-2.9586	3.29051e-19
MELO3C003109.2.1	1.13074	2.26549e-07		MELO3C007892.2.1	1.18792	1.11951e-07		MELO3C007135.2.1	1.29958	0.0237786		MELO3C034129.2.1	-2.18194	0.00168103		MELO3C034382.2.1	-1.47144	0.0244967		MELO3C032398.2.1	2.54797	3.94266e-05		MELO3C019048.2.1	-1.72767	0.00469606		MELO3C012279.2.1	2.79753	0.000966527		MELO3C032401.2.1	-2.88381	3.11783e-19
MELO3C003119.2.1	1.1777	4.53924e-06		MELO3C007919.2.1	-1.43083	0.00281721		MELO3C007146.2.1	-1.78087	0.00414013		MELO3C011985.2.1	-1.99841	0.0342822		MELO3C022558.2.1	1.59809	1.38814e-05		MELO3C016720.2.1	-2.52822	1.56609e-14		MELO3C019056.2.1	1.55331	1.66482e-05		MELO3C012262.2.1	2.54303	2.33869e-05		MELO3C016723.2.1	-1.78248	8.87869e-16
MELO3C003123.2.1	-1.09003	1.42637e-18		MELO3C007969.2.1	-1.14277	4.50065e-05		MELO3C007236.2.1	1.69928	0.00287197		MELO3C034128.2.1	-2.86432	0.00306074		MELO3C018338.2.1	-1.8094	1.11642e-07		MELO3C032401.2.1	-2.58454	2.66647e-16		MELO3C019099.2.1	-1.28795	0.0425355		MELO3C012234.2.1	-3.62266	0.00253215		MELO3C016714.2.1	-3.07148	1.95499e-17
MELO3C003131.2.1	-1.03405	0.0370483		MELO3C008033.2.1	-1.09718	0.0483183		MELO3C007240.2.1	3.27522	0.0200313		MELO3C011988.2.1	1.03531	0.0304207		MELO3C034481.2.1	-1.76749	0.0218896		MELO3C016723.2.1	-1.25968	1.50904e-08		MELO3C019109.2.1	-1.072	0.00341255		MELO3C012205.2.1	-1.27737	0.0400663		MELO3C016711.2.1	-2.30789	2.04582e-10
MELO3C003138.2.1	-1.52468	0.0174986		MELO3C024560.2.1	2.67476	0.0176238		MELO3C007242.2.1	1.19127	0.00869555		MELO3C011987.2.1	-1.62767	0.0355191		MELO3C026417.2.1	-2.03544	0.00485229		MELO3C016714.2.1	-3.06286	2.57042e-17		MELO3C019110.2.1	-2.27627	1.92122e-05		MELO3C012213.2.1	1.35061	8.1431e-05		MELO3C016713.2.1	1.57419	2.76206e-11
MELO3C003277.2.1	-1.21621	4.38119e-05		MELO3C024506.2.1	1.00678	4.70699e-06		MELO3C007258.2.1	3.14621	0.00258275		MELO3C011974.2.1	-4.63502	1.85888e-06		MELO3C034523.2.1	-2.37112	0.00692108		MELO3C016711.2.1	-2.09554	6.80316e-09		MELO3C019125.2.1	-1.03987	0.00807489		MELO3C012189.2.1	4.32537	0.00119993		MELO3C016712.2.1	2.95389	5.63759e-11
MELO3C003299.2.1	1.42273	0.00206136		MELO3C024503.2.1	-1.53825	0.0413042		MELO3C007297.2.1	1.4571	0.0400797		MELO3C011973.2.1	-3.16471	9.67131e-06		MELO3C022933.2.1	1.24133	0.00871421		MELO3C016713.2.1	1.23894	2.00815e-07		MELO3C033239.2.1	2.0329	0.0415886		MELO3C012181.2.1	-3.4657	0.000365434		MELO3C016707.2.1	-1.48747	9.85888e-16
MELO3C014719.2.1	-1.00179	0.00600289		MELO3C024499.2.1	-3.5431	0.0139164		MELO3C007311.2.1	1.59359	0.00250867		MELO3C011972.2.1	-1.25016	9.51834e-06		MELO3C034534.2.1	1.20463	2.06254e-08		MELO3C016712.2.1	2.6654	3.76323e-09		MELO3C019171.2.1	6.4709	2.67552e-08		MELO3C034075.2.1	-19.6574	0.0112294		MELO3C016706.2.1	1.60981	0.000470788
MELO3C014667.2.1	1.79727	0.0138514		MELO3C024490.2.1	1.22253	0.0017114		MELO3C007317.2.1	1.72794	0.00781701		MELO3C011968.2.1	-2.18386	0.0289717		MELO3C026687.2.1	-1.62333	0.0316023		MELO3C016707.2.1	-1.47088	2.14434e-15		MELO3C023181.2.1	-3.14266	0.0387615		MELO3C012141.2.1	1.16416	0.0476199		MELO3C016698.2.1	-1.27928	6.37743e-12
MELO3C014658.2.1	-1.94861	0.0244735		MELO3C024482.2.1	-1.38015	0.000103491		MELO3C007328.2.1	3.92556	0.000950559		MELO3C011971.2.1	-3.03994	0.0182024		MELO3C026685.2.1	1.22768	6.86344e-05		MELO3C016706.2.1	1.22975	0.00857714		MELO3C009010.2.1	-3.60368	0.000776132		MELO3C012154.2.1	-3.00637	0.01325		MELO3C016695.2.1	-1.97105	4.25214e-16
MELO3C014593.2.1	-3.46913	0.0427684		MELO3C024472.2.1	1.45646	0.00220522		MELO3C007330.2.1	6.33838	3.6679e-05		MELO3C011949.2.1	-1.1392	0.000203074		MELO3C007031.2.1	-2.38572	0.00116247		MELO3C016699.2.1	1.09487	4.21712e-17		MELO3C008988.2.1	-4.09381	0.0391228		MELO3C012132.2.1	1.39039	0.00877859		MELO3C016702.2.1	1.26717	3.38468e-05
MELO3C014551.2.1	-1.12024	0.00639484		MELO3C033239.2.1	2.00676	0.0283864		MELO3C007400.2.1	-1.27216	0.0474418		MELO3C011956.2.1	1.00373	1.34551e-06		MELO3C007038.2.1	1.05406	0.0126868		MELO3C016698.2.1	-1.53356	8.02904e-16		MELO3C008957.2.1	-3.10562	0.00471539		MELO3C012115.2.1	1.49323	0.00125889		MELO3C016700.2.1	1.22424	1.94611e-22
MELO3C014516.2.1	-15.4877	3.51323e-06		MELO3C019135.2.1	-1.01894	0.000117456		MELO3C007405.2.1	-1.26132	2.78557e-11		MELO3C011955.2.1	-1.04286	9.6345e-09		MELO3C007043.2.1	-1.86301	1.43629e-06		MELO3C016695.2.1	-1.08082	7.14428e-06		MELO3C033391.2.1	-1.91	0.0171195		MELO3C012114.2.1	-5.40629	0.000676484		MELO3C016697.2.1	-2.02966	0.019088
MELO3C014496.2.1	1.02744	0.0130184		MELO3C023181.2.1	-3.36858	0.0150829		MELO3C007407.2.1	1.13677	0.0257658		MELO3C011936.2.1	-1.41367	0.000513125		MELO3C007045.2.1	-1.2162	0.0392427		MELO3C016702.2.1	1.09568	0.000408855		MELO3C025268.2.1	-1.25211	0.018682		MELO3C012105.2.1	1.8132	0.0370956		MELO3C016688.2.1	1.38161	4.62764e-22
MELO3C014451.2.1	-1.19877	3.04484e-07		MELO3C023130.2.1	1.46062	0.0108661		MELO3C007408.2.1	2.78132	0.0024712		MELO3C011922.2.1	-1.45277	3.93327e-05		MELO3C032884.2.1	-1.46447	0.0496567		MELO3C016700.2.1	1.21938	3.43049e-22		MELO3C025206.2.1	1.28086	0.00904355		MELO3C012099.2.1	1.20108	0.00848147		MELO3C016686.2.1	3.72692	9.82132e-07
MELO3C014428.2.1	1.01042	0.000427755		MELO3C009010.2.1	-2.54693	0.0144696		MELO3C007409.2.1	3.28851	0.0169447		MELO3C011926.2.1	-16.1327	0.000108162		MELO3C007058.2.1	1.04597	0.0126079		MELO3C016688.2.1	1.35531	3.23194e-21		MELO3C014234.2.1	-1.37837	0.0460079		MELO3C012098.2.1	-23.5711	8.97079e-06		MELO3C016685.2.1	3.45634	2.93536e-06
MELO3C014318.2.1	1.17159	0.000169737		MELO3C008898.2.1	1.20967	1.55613e-09		MELO3C007430.2.1	1.98297	0.0079492		MELO3C011901.2.1	-1.42658	0.00176055		MELO3C007114.2.1	1.01316	3.15189e-05		MELO3C016687.2.1	2.32323	0.0222464		MELO3C014244.2.1	6.98148	0.0222796		MELO3C012084.2.1	1.07089	1.83265e-05		MELO3C016684.2.1	2.0923	1.90174e-07
MELO3C014294.2.1	-1.29664	0.0113577		MELO3C008854.2.1	-1.04671	6.11531e-05		MELO3C007447.2.1	1.35268	0.0466924		MELO3C011892.2.1	-2.11889	0.00136893		MELO3C007140.2.1	1.08486	0.000751381		MELO3C016686.2.1	4.87379	1.01509e-10		MELO3C014248.2.1	-1.81838	0.0185066		MELO3C012051.2.1	1.38038	0.003186		MELO3C016680.2.1	-1.33868	0.00029401
MELO3C014280.2.1	-1.16865	0.0377463		MELO3C008814.2.1	1.35442	9.7841e-07		MELO3C007472.2.1	1.20023	0.0141405		MELO3C011896.2.1	1.65508	0.00583686		MELO3C007167.2.1	1.18086	3.19481e-06		MELO3C016685.2.1	3.5583	1.46223e-06		MELO3C014256.2.1	4.11583	0.0161953		MELO3C012043.2.1	-1.27412	0.0298193		MELO3C016677.2.1	-2.0525	8.26112e-11
MELO3C031239.2.1	-1.12388	0.00305212		MELO3C008799.2.1	-1.11419	0.00403554		MELO3C007480.2.1	1.64216	0.0135548		MELO3C011895.2.1	1.1499	0.0406405		MELO3C007178.2.1	-3.71038	0.0102278		MELO3C016684.2.1	2.30716	6.73936e-09		MELO3C003091.2.1	2.32533	0.0171921		MELO3C012034.2.1	1.47737	0.0124112		MELO3C016691.2.1	6.39313	1.25708e-09
MELO3C023034.2.1	1.16669	0.00147054		MELO3C008794.2.1	1.75744	0.0447645		MELO3C007481.2.1	3.29574	0.0132844		MELO3C011868.2.1	-1.01432	1.16001e-05		MELO3C007191.2.1	1.33457	0.0146231		MELO3C016680.2.1	-1.38139	0.000194091		MELO3C003113.2.1	-2.79351	0.0210616		MELO3C012031.2.1	1.33264	0.00646875		MELO3C016683.2.1	-2.91208	2.12684e-12
MELO3C023039.2.1	1.09652	1.18299e-05		MELO3C025274.2.1	1.02307	0.0305514		MELO3C007483.2.1	1.18139	2.9485e-05		MELO3C011855.2.1	1.49488	2.82201e-06		MELO3C007188.2.1	-1.33686	0.0137839		MELO3C016677.2.1	-2.30345	3.32004e-12		MELO3C003275.2.1	-1.74273	0.0067192		MELO3C012015.2.1	2.07803	0.00562884		MELO3C016660.2.1	1.38821	8.37965e-09
MELO3C023058.2.1	1.11965	0.00267092		MELO3C026004.2.1	-1.85638	0.0087222		MELO3C007486.2.1	3.22358	3.7951e-05		MELO3C011811.2.1	1.41014	0.00480454		MELO3C007213.2.1	5.29978	0.0030496		MELO3C016691.2.1	7.99537	2.30486e-14		MELO3C003299.2.1	1.13967	0.0276666		MELO3C012010.2.1	-1.20343	0.00417095		MELO3C016659.2.1	-1.38394	0.0237731
MELO3C023067.2.1	-3.96774	0.00752533		MELO3C014241.2.1	1.12653	0.00936892		MELO3C007560.2.1	3.21048	0.0007777		MELO3C011769.2.1	1.08677	6.009e-08		MELO3C007263.2.1	-1.52042	4.01906e-07		MELO3C016683.2.1	-2.23788	3.46763e-08		MELO3C014677.2.1	-1.58782	0.0111113		MELO3C012002.2.1	-1.24089	0.00399393		MELO3C016636.2.1	-2.24174	8.4414e-11
MELO3C020446.2.1	1.20418	0.000166246		MELO3C014257.2.1	-1.08577	0.0425837		MELO3C007562.2.1	-2.23997	0.0111964		MELO3C011737.2.1	1.76591	3.51744e-07		MELO3C007264.2.1	-1.63397	0.00751396		MELO3C016679.2.1	-1.02831	0.0268797		MELO3C014672.2.1	-1.92483	0.020809		MELO3C012004.2.1	1.79779	0.0142087		MELO3C016635.2.1	-1.23312	3.51168e-10
MELO3C010527.2.1	-1.5216	0.039538		MELO3C003101.2.1	1.51943	0.0278002		MELO3C007579.2.1	1.85342	0.0266598		MELO3C011711.2.1	1.04615	0.00294328		MELO3C007257.2.1	-1.13795	0.0474559		MELO3C016636.2.1	-1.8644	2.36702e-08		MELO3C014638.2.1	-3.56187	0.00121831		MELO3C011997.2.1	-2.32866	1.8278e-05		MELO3C028473.2.1	-2.47591	0.00695831
MELO3C020370.2.1	-1.40276	0.000867836		MELO3C003098.2.1	-2.20201	5.1884e-06		MELO3C007585.2.1	1.02324	0.000693159		MELO3C023826.2.1	1.08698	0.00819508		MELO3C007269.2.1	-2.46303	3.525e-05		MELO3C016635.2.1	-1.3985	1.21705e-12		MELO3C031065.2.1	-3.77677	0.00308506		MELO3C011996.2.1	2.2866	0.00423795		MELO3C027342.2.1	-3.61906	2.67048e-07
MELO3C020369.2.1	1.45327	6.23663e-07		MELO3C003109.2.1	1.13294	1.60481e-07		MELO3C007590.2.1	2.5808	0.044787		MELO3C023848.2.1	1.0052	0.0159217		MELO3C007278.2.1	1.32001	4.2446e-05		MELO3C027342.2.1	-3.14709	5.97192e-06		MELO3C014601.2.1	-1.48524	0.0368095		MELO3C034129.2.1	-1.65359	0.0187066		MELO3C025677.2.1	-1.39035	0.00100296
MELO3C008695.2.1	1.26275	0.0142753		MELO3C003119.2.1	1.28239	3.94391e-07		MELO3C007592.2.1	4.75434	0.00132964		MELO3C023852.2.1	2.11517	1.75729e-05		MELO3C007283.2.1	-1.11285	0.000680113		MELO3C025677.2.1	-1.47605	0.000519955		MELO3C014593.2.1	-3.73247	0.0436637		MELO3C011985.2.1	-2.00102	0.0323068		MELO3C032461.2.1	-1.96794	0.000139167
MELO3C003996.2.1	-1.22939	0.0396733		MELO3C003123.2.1	-1.04711	6.57593e-17		MELO3C007613.2.1	1.07995	0.00237029		MELO3C023903.2.1	4.96554	0.00430921		MELO3C007297.2.1	-1.35569	0.0463308		MELO3C032461.2.1	-2.04333	7.80958e-05		MELO3C014530.2.1	-1.32894	0.000238773		MELO3C034128.2.1	-1.99099	0.0450078		MELO3C001150.2.1	-1.84754	0.000537999
MELO3C004195.2.1	-1.88925	0.00102262		MELO3C003138.2.1	-1.53644	0.0154552		MELO3C007618.2.1	1.85623	0.0217186		MELO3C023905.2.1	2.19773	0.0218847		MELO3C007307.2.1	1.50936	1.38814e-05		MELO3C001150.2.1	-2.30504	1.99743e-05		MELO3C014516.2.1	-15.48	5.2977e-06		MELO3C011974.2.1	-3.86653	4.12713e-05		MELO3C025676.2.1	-9.54095	9.26552e-14
MELO3C000157.2.1	-2.04615	5.00102e-05		MELO3C033196.2.1	-1.14469	0.00114269		MELO3C007621.2.1	1.23104	0.0301718		MELO3C034285.2.1	2.51083	0.0197087		MELO3C007357.2.1	-1.07752	0.0136571		MELO3C025676.2.1	-5.14541	3.8119e-24		MELO3C014511.2.1	1.3253	0.0463479		MELO3C011973.2.1	-3.2197	6.98868e-06		MELO3C032464.2.1	1.04217	1.86915e-08
MELO3C004212.2.1	1.20785	0.0165606		MELO3C003210.2.1	1.1907	0.00144664		MELO3C007627.2.1	4.13354	0.00748446		MELO3C027124.2.1	1.21521	0.00293167		MELO3C032917.2.1	-2.53187	0.0063116		MELO3C001698.2.1	2.47752	9.58067e-13		MELO3C014480.2.1	-5.34065	9.70099e-07		MELO3C011968.2.1	-2.26937	0.021475		MELO3C001698.2.1	2.16627	5.01304e-10
MELO3C004219.2.1	-1.24564	0.000932681		MELO3C003277.2.1	-1.0025	0.000786623		MELO3C007652.2.1	2.97199	0.0007975		MELO3C025140.2.1	1.06353	6.6407e-05		MELO3C007402.2.1	-1.1692	1.4393e-05		MELO3C025669.2.1	-1.09576	2.79679e-06		MELO3C014469.2.1	2.92975	0.0132592		MELO3C011971.2.1	-3.22529	0.011003		MELO3C025668.2.1	-1.22368	5.20774e-14
MELO3C004269.2.1	1.02197	0.0184737		MELO3C003299.2.1	1.83238	3.54688e-05		MELO3C007698.2.1	1.07231	0.0301609		MELO3C025168.2.1	1.04213	2.52019e-07		MELO3C007418.2.1	-1.05362	0.000130173		MELO3C025668.2.1	-1.0272	2.31805e-10		MELO3C014454.2.1	-1.03727	0.0102155		MELO3C011944.2.1	1.57153	0.00413169		MELO3C025666.2.1	-1.6016	9.08328e-16
MELO3C004299.2.1	-2.06287	0.0122078		MELO3C014655.2.1	-1.68332	0.000649142		MELO3C007739.2.1	1.75673	0.00644231		MELO3C020131.2.1	-2.18193	0.0167913		MELO3C007425.2.1	-3.62489	6.54237e-05		MELO3C025666.2.1	-1.44923	3.57445e-13		MELO3C014438.2.1	2.6427	0.0216835		MELO3C011939.2.1	1.00917	0.000631799		MELO3C025664.2.1	5.18771	2.38953e-08
MELO3C000062.2.1	-1.01742	0.0297388		MELO3C014516.2.1	8.22315	0.00979404		MELO3C007773.2.1	1.07718	0.00399868		MELO3C020141.2.1	1.12929	6.86431e-06		MELO3C007438.2.1	1.56732	0.000119429		MELO3C025664.2.1	6.05217	6.205e-11		MELO3C014416.2.1	-3.00443	0.00541601		MELO3C011922.2.1	-1.61288	4.98331e-06		MELO3C025660.2.1	1.21481	1.52997e-14
MELO3C004321.2.1	-1.07343	0.0186218		MELO3C014496.2.1	1.16368	0.00365618		MELO3C007786.2.1	1.38179	0.00232425		MELO3C020143.2.1	-2.27316	0.00459847		MELO3C007455.2.1	1.05041	0.000368374		MELO3C025655.2.1	-1.11413	0.0295155		MELO3C014402.2.1	-3.64215	0.0132592		MELO3C011926.2.1	-16.1975	9.84406e-05		MELO3C025659.2.1	-1.14666	2.84961e-07
MELO3C004359.2.1	-1.18684	0.00264407		MELO3C014480.2.1	-4.28046	1.59371e-05		MELO3C007809.2.1	5.13438	0.00217031		MELO3C000311.2.1	6.62116	1.42516e-10		MELO3C007499.2.1	-1.18401	9.6524e-07		MELO3C025660.2.1	1.12634	1.16233e-12		MELO3C031170.2.1	-1.38949	0.0497587		MELO3C011917.2.1	-1.08146	0.015615		MELO3C025651.2.1	-3.3334	6.78792e-15
MELO3C004382.2.1	1.26739	0.000325415		MELO3C014451.2.1	-1.32975	8.57144e-09		MELO3C007833.2.1	-1.0665	0.00462443		MELO3C034382.2.1	-1.408	0.0303078		MELO3C007512.2.1	1.41599	0.000771267		MELO3C025659.2.1	-1.92214	2.15861e-15		MELO3C014315.2.1	1.34412	0.000223852		MELO3C011903.2.1	3.09617	0.0060525		MELO3C025649.2.1	-3.25334	4.70117e-13
MELO3C004425.2.1	1.02173	0.00218065		MELO3C014428.2.1	1.05682	0.000173014		MELO3C007884.2.1	3.07547	0.0490529		MELO3C022558.2.1	1.81579	5.83863e-07		MELO3C007532.2.1	-5.78032	0.0052014		MELO3C025651.2.1	-3.34477	5.78712e-15		MELO3C014294.2.1	-1.51617	0.00478619		MELO3C011901.2.1	-1.20879	0.00737272		MELO3C025646.2.1	-1.16056	3.91998e-18
MELO3C004434.2.1	-1.8053	0.000669731		MELO3C014425.2.1	1.00992	0.01009		MELO3C007893.2.1	2.42549	0.00901346		MELO3C018338.2.1	-1.62528	1.56993e-06		MELO3C007552.2.1	4.01045	0.0162607		MELO3C025649.2.1	-2.57637	2.24676e-09		MELO3C022994.2.1	2.58338	0.0378968		MELO3C011892.2.1	-2.93309	1.36713e-05		MELO3C025630.2.1	1.04853	3.22984e-10
MELO3C004442.2.1	-3.55766	0.039538		MELO3C014427.2.1	1.9299	0.00416639		MELO3C007908.2.1	1.65641	0.00154325		MELO3C034481.2.1	-2.22552	0.00557013		MELO3C007597.2.1	3.16152	0.0124552		MELO3C025646.2.1	-1.229	5.38156e-20		MELO3C023017.2.1	-1.8336	0.00520572		MELO3C011896.2.1	1.88825	0.00122676		MELO3C025628.2.1	1.01114	0.0012113
MELO3C004516.2.1	1.39232	2.87398e-06		MELO3C014388.2.1	1.00842	0.0371966		MELO3C007929.2.1	2.72389	0.0249744		MELO3C026417.2.1	-2.9032	2.93504e-05		MELO3C007602.2.1	1.58204	0.0254359		MELO3C025644.2.1	-1.45201	0.00199747		MELO3C023067.2.1	-4.12905	0.00946573		MELO3C011895.2.1	1.17614	0.034364		MELO3C025622.2.1	-1.12002	1.24127e-08
MELO3C004600.2.1	-1.99749	0.0203234		MELO3C014347.2.1	-1.12809	0.00591624		MELO3C007940.2.1	1.1372	0.0286278		MELO3C022882.2.1	-1.60967	0.0258158		MELO3C007601.2.1	1.33147	0.000320603		MELO3C025622.2.1	-1.0271	1.70894e-07		MELO3C023074.2.1	-1.70277	0.00376194		MELO3C011893.2.1	-5.20272	0.00569825		MELO3C025623.2.1	-1.91117	7.56147e-08
MELO3C004617.2.1	1.01186	2.37613e-06		MELO3C014324.2.1	-1.37945	0.00228725		MELO3C007967.2.1	1.32822	0.0108694		MELO3C022933.2.1	1.37824	0.00291685		MELO3C007621.2.1	-1.57797	0.00309069		MELO3C025623.2.1	-1.48718	1.87752e-05		MELO3C023078.2.1	-1.19613	0.00138481		MELO3C011855.2.1	1.27295	7.87693e-05		MELO3C025621.2.1	1.26129	6.67155e-25
MELO3C004645.2.1	1.01925	2.31378e-06		MELO3C014294.2.1	-1.20258	0.0187221		MELO3C008017.2.1	-1.24269	0.000186008		MELO3C034534.2.1	1.21092	1.51925e-08		MELO3C007636.2.1	-1.56905	0.00653079		MELO3C025613.2.1	5.76935	1.07829e-33		MELO3C000203.2.1	6.12114	0.0254744		MELO3C011849.2.1	-1.03676	0.000533434		MELO3C025613.2.1	6.00761	1.37692e-36
MELO3C023220.2.1	2.52275	0.0304282		MELO3C023034.2.1	1.24256	0.000517692		MELO3C008026.2.1	1.78629	0.0204753		MELO3C026685.2.1	1.21304	7.7829e-05		MELO3C007634.2.1	2.18663	0.0126798		MELO3C025611.2.1	1.10857	0.023694		MELO3C031347.2.1	5.72793	0.00864931		MELO3C011818.2.1	1.08249	0.003607		MELO3C025608.2.1	1.75714	0.0327948
MELO3C023230.2.1	-2.16554	0.00830301		MELO3C023039.2.1	1.11102	6.80861e-06		MELO3C008028.2.1	-1.17573	0.0478522		MELO3C026677.2.1	-1.63467	0.0031786		MELO3C007654.2.1	1.74406	0.0053157		MELO3C025607.2.1	1.03693	1.4118e-10		MELO3C031379.2.1	1.16757	0.0166353		MELO3C011811.2.1	1.37992	0.00556497		MELO3C025607.2.1	1.07431	2.73248e-11
MELO3C023255.2.1	-2.93197	0.002518		MELO3C023058.2.1	1.23527	0.000645708		MELO3C008039.2.1	1.2601	0.00607904		MELO3C032879.2.1	-2.11828	0.000582838		MELO3C007670.2.1	1.08607	0.0300959		MELO3C025601.2.1	-1.51639	2.5444e-08		MELO3C008659.2.1	-2.29537	7.26329e-08		MELO3C011763.2.1	1.05691	3.47707e-05		MELO3C025601.2.1	-1.59125	4.79084e-09
MELO3C023261.2.1	1.02664	5.10314e-07		MELO3C023078.2.1	-1.00512	0.00446611		MELO3C032928.2.1	-1.54907	0.00363823		MELO3C007023.2.1	-2.10687	0.0234174		MELO3C007707.2.1	-1.83043	0.00535736		MELO3C025600.2.1	-1.81221	7.95519e-06		MELO3C008674.2.1	-25.2407	0.00911368		MELO3C011711.2.1	1.25511	0.000249543		MELO3C025600.2.1	-1.78839	9.86572e-06
MELO3C034581.2.1	-1.34773	0.0170601		MELO3C020446.2.1	1.07186	0.000766573		MELO3C024583.2.1	2.01947	0.000536058		MELO3C007031.2.1	-3.66456	2.50757e-07		MELO3C007729.2.1	1.47167	0.0109395		MELO3C025599.2.1	1.07758	0.00424901		MELO3C031448.2.1	3.98355	0.0379716		MELO3C023818.2.1	-2.34496	0.0202602		MELO3C025599.2.1	1.20602	0.00126071
MELO3C020956.2.1	1.32834	0.018982		MELO3C020370.2.1	-1.2243	0.00358502		MELO3C024539.2.1	2.77315	0.0133359		MELO3C007043.2.1	-2.36699	6.276e-10		MELO3C007739.2.1	-2.25433	0.000139947		MELO3C025597.2.1	-2.60721	2.79176e-14		MELO3C003911.2.1	-1.57553	0.0154467		MELO3C023840.2.1	5.46744	3.38255e-05		MELO3C025597.2.1	-2.7718	7.62205e-16
MELO3C020888.2.1	-1.12276	0.00256558		MELO3C020369.2.1	1.49473	2.03667e-07		MELO3C024459.2.1	3.32065	4.65517e-05		MELO3C007050.2.1	1.02283	0.00020144		MELO3C007799.2.1	-1.77077	0.0164309		MELO3C025594.2.1	1.50781	1.13842e-29		MELO3C003976.2.1	-1.78427	0.0451782		MELO3C023847.2.1	2.32106	0.000937895		MELO3C025594.2.1	1.53714	5.7286e-31
MELO3C020873.2.1	1.38848	0.00511502		MELO3C008552.2.1	1.75903	0.0484247		MELO3C024460.2.1	1.64755	0.00122323		MELO3C007119.2.1	1.50738	0.0327926		MELO3C007833.2.1	1.1272	0.0011005		MELO3C032512.2.1	3.11551	0.0332342		MELO3C004004.2.1	-1.45414	6.28e-07		MELO3C023852.2.1	1.75719	0.000434316		MELO3C026359.2.1	-1.7571	4.64806e-05
MELO3C020861.2.1	-1.05527	0.0367521		MELO3C008659.2.1	-1.59296	0.000214305		MELO3C033239.2.1	1.85308	0.04915		MELO3C007167.2.1	1.12758	8.118e-06		MELO3C007881.2.1	1.75484	0.000714831		MELO3C026359.2.1	-1.91882	9.46182e-06		MELO3C004042.2.1	-1.59638	0.0121004		MELO3C023880.2.1	2.56105	0.0136402		MELO3C026363.2.1	-5.26243	2.35021e-21
MELO3C020812.2.1	-1.08381	0.000290296		MELO3C008695.2.1	1.47537	0.00295049		MELO3C019168.2.1	1.60146	0.0238553		MELO3C007178.2.1	-3.08632	0.0309614		MELO3C007880.2.1	1.04063	3.80109e-06		MELO3C026363.2.1	-3.23971	2.39866e-14		MELO3C004076.2.1	-3.20199	0.00193175		MELO3C023884.2.1	-4.04297	0.0141268		MELO3C032516.2.1	1.15699	6.03751e-14
MELO3C020804.2.1	1.29023	0.0347885		MELO3C003968.2.1	-1.57153	0.00936892		MELO3C023173.2.1	-1.37514	0.00452607		MELO3C007191.2.1	1.29479	0.0176618		MELO3C007892.2.1	1.17184	1.05508e-07		MELO3C026372.2.1	5.24273	2.43867e-27		MELO3C004090.2.1	-1.9342	0.0444143		MELO3C023889.2.1	-1.14881	5.23333e-12		MELO3C026367.2.1	2.24775	0.0340706
MELO3C021952.2.1	-1.01866	0.000263881		MELO3C003996.2.1	-1.28809	0.0281917		MELO3C008929.2.1	1.14029	0.0163268		MELO3C007183.2.1	1.71408	2.53047e-06		MELO3C007908.2.1	-1.11439	0.0290286		MELO3C026373.2.1	1.14679	1.01536e-16		MELO3C004094.2.1	-1.56492	0.0333228		MELO3C023903.2.1	6.77391	5.666e-05		MELO3C026370.2.1	-2.5651	0.0108156
MELO3C021923.2.1	-1.86407	1.20812e-05		MELO3C004042.2.1	-1.26832	0.0309711		MELO3C008866.2.1	2.14878	0.0025372		MELO3C007188.2.1	-1.12995	0.0368794		MELO3C007919.2.1	-1.59447	0.000597051		MELO3C026375.2.1	1.48673	0.00042414		MELO3C004096.2.1	2.31562	0.029311		MELO3C026575.2.1	-1.82791	0.000311915		MELO3C026372.2.1	4.89409	3.91411e-24
MELO3C021886.2.1	-1.16309	0.0246869		MELO3C004061.2.1	2.96947	0.00505285		MELO3C008806.2.1	1.37225	0.000429418		MELO3C000026.2.1	-1.57395	0.00289348		MELO3C007915.2.1	-1.2582	0.00707413		MELO3C032375.2.1	-2.52295	9.43739e-09		MELO3C004098.2.1	2.15841	0.000521727		MELO3C027124.2.1	1.94241	5.34726e-07		MELO3C026373.2.1	1.06204	1.50404e-14
MELO3C021851.2.1	-1.32013	0.00131168		MELO3C004195.2.1	-1.81683	0.0013862		MELO3C025210.2.1	5.12465	0.000419949		MELO3C027104.2.1	1.96051	0.00248608		MELO3C007934.2.1	-1.15665	0.00121955		MELO3C026379.2.1	1.34618	4.99859e-24		MELO3C004195.2.1	-2.19278	0.000220707		MELO3C025140.2.1	1.06761	6.14229e-05		MELO3C026375.2.1	1.39603	0.000956959
MELO3C024728.2.1	1.08575	0.00175944		MELO3C000157.2.1	-1.96991	8.14346e-05		MELO3C026039.2.1	2.14312	0.0126186		MELO3C007252.2.1	-1.51429	0.0136694		MELO3C007969.2.1	-1.3247	1.25198e-06		MELO3C026380.2.1	2.73426	4.29226e-09		MELO3C000157.2.1	-2.02678	0.000114306		MELO3C025168.2.1	1.18034	3.61563e-09		MELO3C032375.2.1	-3.0155	1.36659e-11
MELO3C024753.2.1	1.05433	2.31378e-06		MELO3C004212.2.1	1.10675	0.0287034		MELO3C014224.2.1	2.88117	0.034615		MELO3C007263.2.1	-2.32015	7.51633e-16		MELO3C007949.2.1	-3.15393	0.00711698		MELO3C026384.2.1	1.03885	4.61011e-11		MELO3C004242.2.1	7.33454	0.015898		MELO3C026788.2.1	2.33141	0.00393662		MELO3C026379.2.1	1.27301	1.02688e-21
MELO3C034855.2.1	-1.77384	0.00839255		MELO3C004219.2.1	-1.35285	0.000233386		MELO3C014239.2.1	2.14507	0.0195593		MELO3C007264.2.1	-2.99689	2.61856e-07		MELO3C008041.2.1	-1.15413	5.02518e-07		MELO3C026395.2.1	-1.9607	0.00937126		MELO3C004287.2.1	1.04667	0.0106648		MELO3C020141.2.1	1.02595	4.86583e-05		MELO3C026380.2.1	2.3244	6.78996e-07
MELO3C034858.2.1	-1.02783	0.00671023		MELO3C031318.2.1	-3.05739	0.0362779		MELO3C014240.2.1	3.52143	0.003565		MELO3C007257.2.1	-1.3234	0.0191719		MELO3C008047.2.1	-2.17596	0.0231601		MELO3C032520.2.1	1.25979	0.0214148		MELO3C004296.2.1	3.28827	0.0481429		MELO3C020143.2.1	-4.4614	2.78337e-07		MELO3C026388.2.1	-1.34002	2.04347e-08
MELO3C024792.2.1	1.56109	0.0165606		MELO3C004269.2.1	1.01865	0.01748		MELO3C003099.2.1	-1.00827	0.00918888		MELO3C007269.2.1	-2.29028	0.000122533		MELO3C033125.2.1	-2.14513	0.00432731		MELO3C026397.2.1	-2.20839	1.37031e-05		MELO3C004299.2.1	-1.91713	0.0330211		MELO3C000311.2.1	3.52613	0.00120979		MELO3C026395.2.1	-3.30742	0.00028427
MELO3C019213.2.1	1.15175	4.29434e-05		MELO3C031330.2.1	-1.59525	0.0348582		MELO3C003138.2.1	1.45494	0.0207555		MELO3C007278.2.1	1.6104	3.43378e-07		MELO3C024560.2.1	2.42253	0.0312547		MELO3C026399.2.1	-1.08133	9.47139e-09		MELO3C004338.2.1	1.40536	0.00565885		MELO3C026808.2.1	-1.06572	0.0279872		MELO3C026397.2.1	-2.02584	3.56613e-05
MELO3C019243.2.1	-1.09639	0.0223476		MELO3C004382.2.1	1.74374	2.69261e-07		MELO3C003146.2.1	3.15745	0.0428187		MELO3C007307.2.1	1.15143	0.00115248		MELO3C024514.2.1	1.02059	0.000157354		MELO3C026402.2.1	1.63376	6.77533e-09		MELO3C004351.2.1	-4.15205	0.047139		MELO3C022558.2.1	1.59177	1.37832e-05		MELO3C026399.2.1	-1.1376	1.46399e-09
MELO3C019290.2.1	-2.27246	0.0233445		MELO3C004434.2.1	-1.83703	0.000433031		MELO3C033485.2.1	3.90242	0.0029109		MELO3C007334.2.1	-1.27264	0.00201517		MELO3C024506.2.1	1.0354	1.58608e-06		MELO3C026403.2.1	-1.89286	1.03693e-12		MELO3C004362.2.1	1.66647	0.000450926		MELO3C018338.2.1	-2.09411	5.35334e-10		MELO3C026402.2.1	1.83245	6.83384e-11
MELO3C019300.2.1	1.07636	0.0248802		MELO3C004524.2.1	1.06775	6.17068e-05		MELO3C003204.2.1	2.46907	0.045523		MELO3C032917.2.1	-4.50254	4.03522e-07		MELO3C024503.2.1	-2.49595	0.000499096		MELO3C026400.2.1	1.566	2.23113e-29		MELO3C004374.2.1	-3.86503	0.000867183		MELO3C034481.2.1	-1.74204	0.0193787		MELO3C026403.2.1	-1.67793	2.27451e-10
MELO3C013539.2.1	-1.1245	9.23077e-06		MELO3C004516.2.1	1.37132	3.26254e-06		MELO3C003214.2.1	1.10375	0.0459684		MELO3C007370.2.1	-1.10265	4.61516e-07		MELO3C024499.2.1	-3.42256	0.0151358		MELO3C026401.2.1	4.43989	2.21804e-07		MELO3C004381.2.1	1.0652	0.0179691		MELO3C026417.2.1	-2.74244	8.26699e-05		MELO3C026398.2.1	1.0315	4.67842e-16
MELO3C013623.2.1	-1.76162	0.0279517		MELO3C004527.2.1	2.06053	0.0196294		MELO3C003230.2.1	2.26218	0.00314027		MELO3C007418.2.1	-1.05176	0.000120424		MELO3C024490.2.1	1.55163	3.15938e-05		MELO3C026404.2.1	-2.97685	8.99635e-07		MELO3C031342.2.1	-2.04229	0.000305654		MELO3C034523.2.1	-2.00936	0.0159021		MELO3C026400.2.1	1.7465	2.02734e-36
MELO3C025898.2.1	-1.74092	0.00140956		MELO3C004555.2.1	-1.57318	0.0288653		MELO3C003231.2.1	1.01546	0.00223787		MELO3C007425.2.1	-3.83935	1.98125e-05		MELO3C033171.2.1	-2.45414	0.0401311		MELO3C029800.2.1	6.01554	0.00180031		MELO3C004474.2.1	1.23741	0.0381155		MELO3C022933.2.1	1.5068	0.00093243		MELO3C026401.2.1	4.94275	7.06191e-09
MELO3C025894.2.1	-1.02923	1.00951e-08		MELO3C004600.2.1	-2.42588	0.00460296		MELO3C014669.2.1	2.776	0.00337645		MELO3C007438.2.1	2.27298	1.21384e-08		MELO3C024482.2.1	-1.03407	0.00385687		MELO3C026968.2.1	1.21542	0.00710688		MELO3C004477.2.1	1.15755	0.000559566		MELO3C034534.2.1	1.17365	3.83627e-08		MELO3C026404.2.1	-3.92105	7.22544e-11
MELO3C025863.2.1	-1.78154	0.0206428		MELO3C004634.2.1	-1.08974	0.0276809		MELO3C014595.2.1	1.49039	0.000765009		MELO3C007449.2.1	-1.72301	0.0190651		MELO3C024476.2.1	1.04547	0.00295317		MELO3C026969.2.1	-3.1019	3.18477e-05		MELO3C004494.2.1	-1.95963	0.0479419		MELO3C032541.2.1	-1.20161	0.00150711		MELO3C029800.2.1	6.04208	0.00168301
MELO3C026828.2.1	-1.14026	0.0138514		MELO3C004645.2.1	1.06033	6.47216e-07		MELO3C014568.2.1	2.21185	0.0206948		MELO3C007454.2.1	1.27771	9.32884e-05		MELO3C024472.2.1	1.49986	0.00126617		MELO3C026973.2.1	-1.8492	4.43939e-21		MELO3C004504.2.1	1.38057	0.0307797		MELO3C000514.2.1	4.70216	0.0371822		MELO3C026968.2.1	1.53968	0.000511644
MELO3C025720.2.1	-1.04627	0.00604814		MELO3C004647.2.1	-1.47395	0.0198265		MELO3C014551.2.1	1.23387	0.0031718		MELO3C007480.2.1	-1.64731	0.019406		MELO3C020745.2.1	-3.47786	0.0026985		MELO3C026974.2.1	4.83114	3.7434e-21		MELO3C004520.2.1	-1.15981	5.30333e-06		MELO3C026685.2.1	1.13558	0.000228028		MELO3C026967.2.1	-1.20524	1.25818e-05
MELO3C025762.2.1	1.20009	0.00546568		MELO3C023230.2.1	-2.01761	0.0133206		MELO3C014540.2.1	1.15211	0.00322293		MELO3C007512.2.1	1.84454	4.07689e-06		MELO3C019099.2.1	-1.23225	0.0295532		MELO3C022960.2.1	-1.36146	4.72675e-19		MELO3C004557.2.1	1.77169	0.0405898		MELO3C026677.2.1	-2.00844	0.000209864		MELO3C026969.2.1	-4.16663	3.60348e-08
MELO3C025773.2.1	-1.68978	0.0293999		MELO3C023246.2.1	5.5595	0.00862167		MELO3C014519.2.1	1.01879	0.026625		MELO3C007552.2.1	3.4472	0.0434589		MELO3C019110.2.1	-1.46859	0.00361979		MELO3C026975.2.1	-1.47041	3.01123e-16		MELO3C004576.2.1	-2.68622	0.0014824		MELO3C032877.2.1	1.00598	0.00805755		MELO3C026973.2.1	-2.02476	6.67155e-25
MELO3C025771.2.1	1.05396	0.0201119		MELO3C023255.2.1	-2.31381	0.0179635		MELO3C014516.2.1	10.5883	0.00118634		MELO3C007564.2.1	-1.00892	0.000478703		MELO3C019112.2.1	1.15943	0.00220072		MELO3C022961.2.1	3.68394	1.44762e-16		MELO3C004579.2.1	1.84261	0.045339		MELO3C032879.2.1	-2.42092	0.00014574		MELO3C026974.2.1	4.79368	6.46299e-21
MELO3C021457.2.1	1.50096	0.000100013		MELO3C023261.2.1	1.01208	5.72534e-07		MELO3C014448.2.1	-1.11625	0.000541333		MELO3C007566.2.1	1.04767	0.000761145		MELO3C033239.2.1	2.07043	0.0196656		MELO3C022963.2.1	4.64946	6.35065e-05		MELO3C004592.2.1	-2.38284	0.0255163		MELO3C007023.2.1	-2.38878	0.00879879		MELO3C022960.2.1	-1.10441	2.01281e-13
MELO3C021456.2.1	1.37102	1.63814e-07		MELO3C020982.2.1	-1.36404	0.0188958		MELO3C014442.2.1	1.17857	0.0213618		MELO3C007602.2.1	1.51272	0.0324764		MELO3C019139.2.1	1.00288	1.01887e-07		MELO3C022966.2.1	1.57377	3.04252e-20		MELO3C004619.2.1	1.30067	0.0283832		MELO3C007031.2.1	-4.2094	2.39141e-09		MELO3C026975.2.1	-1.54878	6.89941e-18
MELO3C021447.2.1	1.81059	0.0393214		MELO3C034581.2.1	-1.4444	0.00885975		MELO3C014437.2.1	1.58709	0.0104079		MELO3C007601.2.1	1.23736	0.000836132		MELO3C019149.2.1	-1.32858	0.000100649		MELO3C022964.2.1	2.39047	2.86762e-11		MELO3C004647.2.1	-1.91166	0.00451757		MELO3C007037.2.1	2.62814	0.000217021		MELO3C022961.2.1	3.82165	9.59034e-18
MELO3C021412.2.1	-1.47337	0.00157735		MELO3C020934.2.1	-2.05889	0.0304971		MELO3C014425.2.1	-1.50014	0.0010287		MELO3C007636.2.1	-1.6778	0.00318021		MELO3C023181.2.1	-4.29723	0.00242444		MELO3C022965.2.1	1.18082	0.00287089		MELO3C034560.2.1	-1.12752	0.00585543		MELO3C007055.2.1	2.0545	0.00374863		MELO3C022963.2.1	2.74047	0.0229807
MELO3C021407.2.1	-1.72966	0.0076768		MELO3C020873.2.1	1.18889	0.0179852		MELO3C014427.2.1	2.01786	0.00398803		MELO3C007634.2.1	2.0748	0.0184806		MELO3C023130.2.1	1.27968	0.0248977		MELO3C010571.2.1	1.92092	0.0295524		MELO3C023304.2.1	1.09835	0.0184879		MELO3C007043.2.1	-2.21739	6.35436e-09		MELO3C022966.2.1	1.4683	7.66783e-18
MELO3C021406.2.1	-1.01009	0.0498496		MELO3C020877.2.1	-1.04147	0.0284704		MELO3C014419.2.1	3.31089	0.00628561		MELO3C007644.2.1	-1.48355	9.28917e-05		MELO3C023110.2.1	-1.12789	0.0348916		MELO3C010561.2.1	1.01784	1.47711e-05		MELO3C023316.2.1	-4.64738	8.45321e-07		MELO3C007045.2.1	-1.15627	0.044202		MELO3C022964.2.1	2.29435	1.74435e-10
MELO3C021379.2.1	-1.53001	0.00161378		MELO3C020861.2.1	-1.05339	0.0347269		MELO3C014361.2.1	1.02498	0.0071688		MELO3C007654.2.1	2.4004	5.04104e-05		MELO3C009010.2.1	-3.35605	0.0006929		MELO3C032587.2.1	3.30154	0.0483427		MELO3C020982.2.1	-2.44758	4.04393e-05		MELO3C007050.2.1	1.08712	6.92759e-05		MELO3C022965.2.1	1.7582	5.6164e-06
MELO3C021366.2.1	1.03434	6.04732e-06		MELO3C020812.2.1	-1.23405	2.54789e-05		MELO3C014324.2.1	-1.11754	0.0195974		MELO3C007670.2.1	1.13929	0.0207844		MELO3C009007.2.1	-1.81748	0.00784342		MELO3C010555.2.1	4.31599	6.53193e-35		MELO3C020971.2.1	-3.44968	0.000836202		MELO3C007058.2.1	1.14162	0.00516118		MELO3C010561.2.1	1.43492	3.47264e-10
MELO3C021362.2.1	-1.18279	0.00339867		MELO3C020790.2.1	1.03764	2.09515e-05		MELO3C022978.2.1	-1.51266	0.00901346		MELO3C007701.2.1	-2.43828	0.0402552		MELO3C008980.2.1	1.2663	0.0269536		MELO3C010548.2.1	-1.30689	1.20274e-15		MELO3C034581.2.1	-1.38405	0.0232777		MELO3C007060.2.1	1.02076	0.0313434		MELO3C032587.2.1	3.56558	0.0313596
MELO3C021326.2.1	-1.79901	3.79637e-07		MELO3C021952.2.1	-1.11394	4.62414e-05		MELO3C022975.2.1	1.1844	0.00146432		MELO3C007707.2.1	-1.88709	0.00375586		MELO3C008957.2.1	-3.09001	0.00246536		MELO3C010532.2.1	3.92172	1.5917e-25		MELO3C020957.2.1	2.5501	0.000120774		MELO3C007086.2.1	-1.09815	0.000283742		MELO3C010555.2.1	3.94968	1.23653e-29
MELO3C021315.2.1	2.46732	0.00201726		MELO3C021948.2.1	2.97987	0.0316429		MELO3C022985.2.1	6.56745	0.00143708		MELO3C007739.2.1	-2.25026	0.000130442		MELO3C008898.2.1	1.21344	7.47181e-10		MELO3C032602.2.1	1.70646	3.10943e-05		MELO3C034589.2.1	4.04651	1.59347e-06		MELO3C007119.2.1	1.78481	0.00835216		MELO3C010548.2.1	-1.2658	8.24384e-15
MELO3C021292.2.1	-1.39614	2.01089e-09		MELO3C021923.2.1	-2.00683	1.737e-06		MELO3C031321.2.1	-1.0134	8.61265e-05		MELO3C007759.2.1	4.4637	0.0349906		MELO3C033391.2.1	-1.81686	0.0131517		MELO3C010528.2.1	-1.26372	0.0101756		MELO3C020880.2.1	3.32616	6.6016e-07		MELO3C007129.2.1	5.4129	0.0359131		MELO3C010532.2.1	4.13116	2.86995e-28
MELO3C021285.2.1	1.12398	0.00413838		MELO3C021886.2.1	-1.29257	0.01009		MELO3C020425.2.1	1.05405	0.00474284		MELO3C007775.2.1	-1.20681	0.0103307		MELO3C008854.2.1	-1.39186	3.67704e-08		MELO3C032605.2.1	1.95228	0.00193837		MELO3C020864.2.1	-1.58585	1.06834e-05		MELO3C007147.2.1	3.44543	0.0216514		MELO3C032602.2.1	1.76414	1.58088e-05
MELO3C021277.2.1	1.06429	3.78602e-05		MELO3C021851.2.1	-1.08589	0.00892733		MELO3C031131.2.1	1.00217	0.010664		MELO3C007799.2.1	-1.51904	0.0324258		MELO3C008814.2.1	1.12874	4.16603e-05		MELO3C032607.2.1	2.52759	1.05076e-06		MELO3C020861.2.1	-2.29457	9.42517e-07		MELO3C007164.2.1	-1.18745	6.61539e-08		MELO3C010528.2.1	-1.22931	0.0122234
MELO3C035237.2.1	-1.83551	0.0354867		MELO3C024728.2.1	1.12368	0.000948555		MELO3C020397.2.1	2.78748	0.000314173		MELO3C007827.2.1	-1.95984	0.0485101		MELO3C008806.2.1	-1.14503	0.00168752		MELO3C010520.2.1	1.63796	0.0220335		MELO3C020825.2.1	-1.18731	0.00492498		MELO3C007167.2.1	1.11877	9.79107e-06		MELO3C032605.2.1	1.82565	0.00389274
MELO3C022310.2.1	-1.09619	0.00400682		MELO3C024753.2.1	1.16222	1.26715e-07		MELO3C008506.2.1	1.37042	0.0110316		MELO3C007833.2.1	1.07972	0.00172203		MELO3C008801.2.1	1.11498	0.0025917		MELO3C010522.2.1	1.14504	7.32645e-17		MELO3C020812.2.1	-1.17192	0.000154738		MELO3C007180.2.1	1.6061	0.0421279		MELO3C032607.2.1	1.89116	0.000355891
MELO3C022354.2.1	-2.35174	2.09973e-09		MELO3C034855.2.1	-1.45958	0.0325892		MELO3C008515.2.1	3.02634	0.000121597		MELO3C007850.2.1	1.82529	0.00145892		MELO3C025274.2.1	1.15685	0.0102245		MELO3C010511.2.1	-2.02397	1.17894e-18		MELO3C020785.2.1	-3.06281	0.00766632		MELO3C007191.2.1	1.23082	0.0236782		MELO3C010522.2.1	1.03983	3.8186e-14
MELO3C022363.2.1	1.26301	1.4302e-05		MELO3C024769.2.1	1.4903	0.0490822		MELO3C031364.2.1	1.31365	7.40279e-05		MELO3C007870.2.1	-1.18638	0.0206274		MELO3C025262.2.1	-2.45351	0.0142717		MELO3C010508.2.1	-1.91089	3.09438e-15		MELO3C021923.2.1	-1.24482	0.00907885		MELO3C007183.2.1	1.4029	0.000142728		MELO3C010511.2.1	-2.03089	8.34215e-19
MELO3C022429.2.1	-2.29797	0.000455012		MELO3C024792.2.1	1.67919	0.00827055		MELO3C008530.2.1	-1.3528	0.0364432		MELO3C007874.2.1	1.00624	0.00161335		MELO3C025225.2.1	1.15021	0.0333122		MELO3C010507.2.1	-1.52316	1.01975e-13		MELO3C021878.2.1	-5.33669	0.0224783		MELO3C007188.2.1	-1.3111	0.013588		MELO3C010508.2.1	-1.61598	9.99765e-12
MELO3C022430.2.1	-1.96944	0.0136291		MELO3C019213.2.1	1.19971	1.44333e-05		MELO3C008657.2.1	1.41929	0.0400852		MELO3C007881.2.1	1.68037	0.00115248		MELO3C026004.2.1	-1.99293	0.00385765		MELO3C010506.2.1	3.184	3.85638e-15		MELO3C021853.2.1	-1.18965	0.000782424		MELO3C007215.2.1	1.0988	0.0150581		MELO3C010507.2.1	-1.20372	3.61332e-09
MELO3C022507.2.1	1.2041	0.00463749		MELO3C019239.2.1	1.71491	0.0452668		MELO3C003906.2.1	1.09817	7.71761e-05		MELO3C007892.2.1	1.1077	4.35048e-07		MELO3C026803.2.1	-1.03945	0.0122337		MELO3C010500.2.1	1.27718	0.0287782		MELO3C021823.2.1	-2.77957	6.3407e-05		MELO3C027104.2.1	1.57705	0.0167118		MELO3C010506.2.1	2.68958	3.46302e-11
MELO3C003370.2.1	1.36422	0.014281		MELO3C019243.2.1	-1.33042	0.00390666		MELO3C004027.2.1	-1.16914	0.00236296		MELO3C007919.2.1	-1.27348	0.00699559		MELO3C003101.2.1	1.46851	0.0288607		MELO3C010494.2.1	1.23358	9.9225e-05		MELO3C034856.2.1	-7.44971	0.000849808		MELO3C007232.2.1	1.09687	0.00169089		MELO3C010504.2.1	-1.57756	0.00331041
MELO3C003371.2.1	-3.20808	0.0405864		MELO3C019297.2.1	-1.53369	0.0344357		MELO3C004054.2.1	-1.33484	0.0185044		MELO3C007915.2.1	-1.56229	0.000580655		MELO3C003098.2.1	-2.532	1.11642e-07		MELO3C010493.2.1	1.02427	0.025954		MELO3C034855.2.1	-1.93373	0.00701217		MELO3C007253.2.1	2.45035	0.0264262		MELO3C010494.2.1	1.08637	0.000644808
MELO3C030349.2.1	-1.81127	0.00378056		MELO3C019300.2.1	1.1526	0.013868		MELO3C004061.2.1	3.59083	0.00106427		MELO3C007935.2.1	1.18313	1.4417e-06		MELO3C003109.2.1	1.17181	3.47093e-08		MELO3C027265.2.1	3.83195	0.015825		MELO3C024777.2.1	1.77521	2.72365e-06		MELO3C007262.2.1	-1.19898	0.000141347		MELO3C032627.2.1	-1.1603	3.84729e-06
MELO3C003394.2.1	1.17083	0.00647584		MELO3C027595.2.1	-2.48713	0.00588651		MELO3C004093.2.1	1.09799	0.00930813		MELO3C007936.2.1	-2.05462	0.0292774		MELO3C003113.2.1	-2.31357	0.0342808		MELO3C032627.2.1	-1.28403	4.20009e-07		MELO3C024799.2.1	-1.19632	0.0481061		MELO3C007263.2.1	-2.42835	1.66653e-17		MELO3C010482.2.1	1.25983	9.98248e-19
MELO3C030366.2.1	-2.04211	0.0259853		MELO3C019330.2.1	-1.02032	0.0217489		MELO3C027332.2.1	1.26016	0.00686038		MELO3C007949.2.1	-2.80681	0.0162001		MELO3C003119.2.1	1.03494	3.8166e-05		MELO3C010482.2.1	1.23192	6.19406e-18		MELO3C024803.2.1	-5.81025	0.0119858		MELO3C007264.2.1	-3.67407	2.40077e-10		MELO3C010481.2.1	-1.00236	1.67843e-11
MELO3C003408.2.1	1.5343	0.000229752		MELO3C013466.2.1	1.40265	0.0281917		MELO3C000157.2.1	1.08869	0.0441162		MELO3C007958.2.1	-1.14038	0.0118463		MELO3C003123.2.1	-1.04532	5.03266e-17		MELO3C010481.2.1	-1.00689	1.41331e-11		MELO3C019206.2.1	1.25669	0.0171822		MELO3C007257.2.1	-1.31829	0.0180484		MELO3C010478.2.1	1.44839	9.05919e-13
MELO3C003441.2.1	-2.15159	0.0449972		MELO3C013467.2.1	1.0093	0.0108018		MELO3C031532.2.1	-1.13849	0.00051613		MELO3C007999.2.1	1.06217	0.000119633		MELO3C003138.2.1	-1.9452	0.00153233		MELO3C010478.2.1	1.46774	4.57777e-13		MELO3C019239.2.1	2.86955	0.00072182		MELO3C007269.2.1	-2.19815	0.000231012		MELO3C010471.2.1	3.59613	1.36969e-15
MELO3C003492.2.1	3.30931	4.07283e-06		MELO3C013487.2.1	1.15312	0.00373147		MELO3C004213.2.1	2.91665	0.0473731		MELO3C032913.2.1	-1.19003	0.0383199		MELO3C033196.2.1	-1.04894	0.00268745		MELO3C010471.2.1	3.94573	1.9455e-18		MELO3C019243.2.1	-2.62093	3.91837e-09		MELO3C007278.2.1	1.70955	5.44587e-08		MELO3C010470.2.1	1.91459	8.1272e-17
MELO3C003507.2.1	-1.41438	0.00183129		MELO3C035023.2.1	-2.36487	0.0146704		MELO3C004234.2.1	-1.01232	0.0120009		MELO3C008033.2.1	-1.21784	0.020666		MELO3C003192.2.1	-1.06973	0.0162466		MELO3C010470.2.1	2.18488	2.19027e-21		MELO3C019254.2.1	1.82743	0.00027504		MELO3C007297.2.1	-1.69394	0.00921211		MELO3C010460.2.1	-1.14478	3.40143e-17
MELO3C030447.2.1	1.06212	6.31542e-07		MELO3C013538.2.1	-1.3274	0.0146513		MELO3C031318.2.1	4.58839	0.00143708		MELO3C008041.2.1	-1.0964	1.57315e-06		MELO3C003208.2.1	-1.0036	0.000154487		MELO3C032632.2.1	1.24048	0.0305118		MELO3C019290.2.1	-4.59252	3.54087e-06		MELO3C007307.2.1	1.07803	0.00235495		MELO3C032637.2.1	-3.45254	1.56253e-13
MELO3C003660.2.1	-1.36	0.000325956		MELO3C013539.2.1	-1.31625	1.26529e-07		MELO3C004250.2.1	-4.10104	0.0479771		MELO3C008047.2.1	-3.58258	9.51304e-05		MELO3C003242.2.1	-1.13769	5.42365e-05		MELO3C010460.2.1	-1.20363	1.16255e-18		MELO3C019337.2.1	-1.76996	0.0178869		MELO3C007321.2.1	3.37971	0.00833908		MELO3C010457.2.1	-3.18955	1.78203e-14
MELO3C003705.2.1	-1.02947	0.00619209		MELO3C013582.2.1	1.5849	0.0465731		MELO3C004269.2.1	-1.1206	0.0116869		MELO3C008058.2.1	-1.01075	0.0170604		MELO3C003277.2.1	-1.42136	7.20992e-07		MELO3C032637.2.1	-3.36985	2.22102e-13		MELO3C013473.2.1	-1.35508	0.0162321		MELO3C007318.2.1	1.0946	0.0141362		MELO3C010454.2.1	-1.25619	0.0072522
MELO3C003753.2.1	-2.38126	0.024923		MELO3C013610.2.1	-1.03278	0.0153518		MELO3C004296.2.1	7.31246	6.91363e-07		MELO3C024572.2.1	-1.42137	0.0274965		MELO3C003295.2.1	1.08132	3.596e-07		MELO3C010457.2.1	-2.73542	1.76749e-11		MELO3C013480.2.1	-1.22104	0.0352818		MELO3C007334.2.1	-1.15747	0.00506361		MELO3C032640.2.1	-4.19104	0.00693506
MELO3C003799.2.1	-1.45657	3.55651e-07		MELO3C013615.2.1	-1.18091	0.00944761		MELO3C004313.2.1	1.08204	0.0422599		MELO3C024549.2.1	1.26186	0.00014404		MELO3C003299.2.1	1.88356	1.42351e-05		MELO3C010459.2.1	-1.21461	7.50969e-12		MELO3C013526.2.1	-1.57242	0.0312782		MELO3C007337.2.1	2.39098	0.00405823		MELO3C010439.2.1	-1.05019	1.46335e-15
MELO3C003817.2.1	-2.37662	2.10888e-05		MELO3C013623.2.1	-1.82116	0.0210596		MELO3C004339.2.1	1.2468	0.048216		MELO3C024521.2.1	1.87345	2.07731e-05		MELO3C014709.2.1	-1.78374	0.0114536		MELO3C010452.2.1	2.93262	0.00189067		MELO3C013566.2.1	4.40079	0.0355267		MELO3C007345.2.1	1.54703	0.0381514		MELO3C032429.2.1	1.96586	3.99263e-08
MELO3C003847.2.1	1.60197	7.34667e-05		MELO3C013641.2.1	-1.70036	0.0215393		MELO3C004383.2.1	1.96868	0.00286988		MELO3C024519.2.1	1.31059	6.06131e-07		MELO3C014698.2.1	1.02449	1.19043e-06		MELO3C032640.2.1	-3.2257	0.0412151		MELO3C013600.2.1	1.7795	0.0184882		MELO3C032917.2.1	-5.90857	4.37681e-11		MELO3C010430.2.1	-1.89545	9.29379e-09
MELO3C026494.2.1	-2.05802	0.000261772		MELO3C025898.2.1	-1.70994	0.00144667		MELO3C004430.2.1	1.08124	0.0162924		MELO3C024514.2.1	1.46368	2.92399e-08		MELO3C014677.2.1	-1.33491	0.0187106		MELO3C032429.2.1	1.80143	6.13611e-07		MELO3C013667.2.1	1.25168	0.00072182		MELO3C007370.2.1	-1.04862	1.76687e-06		MELO3C010426.2.1	-2.28675	0.0306225
MELO3C018242.2.1	-2.26318	0.0430182		MELO3C025888.2.1	-1.03311	0.0166359		MELO3C004434.2.1	1.46554	0.00907264		MELO3C024503.2.1	-3.22447	9.25394e-06		MELO3C014678.2.1	-1.14107	0.00265557		MELO3C010430.2.1	-1.74893	7.82511e-08		MELO3C013669.2.1	-1.58616	0.0109236		MELO3C007378.2.1	3.28844	0.00310074		MELO3C010427.2.1	-1.66445	1.21379e-15
MELO3C018237.2.1	-1.5385	0.0280488		MELO3C025863.2.1	-1.59068	0.039651		MELO3C004448.2.1	-1.22929	0.00959822		MELO3C024501.2.1	-1.40253	0.0164575		MELO3C014666.2.1	1.26925	0.00026922		MELO3C010427.2.1	-1.58218	2.75273e-14		MELO3C026870.2.1	-3.03922	0.00537732		MELO3C007418.2.1	-1.03811	0.000144226		MELO3C010420.2.1	-1.89028	5.42807e-12
MELO3C018166.2.1	-1.93872	2.84315e-07		MELO3C026828.2.1	-1.33711	0.00275881		MELO3C004501.2.1	1.34662	0.0303616		MELO3C024495.2.1	2.07402	6.51837e-07		MELO3C014672.2.1	-1.53801	0.0428602		MELO3C010421.2.1	-1.09954	5.4921e-11		MELO3C019734.2.1	1.0826	0.00454336		MELO3C007425.2.1	-5.78354	6.4207e-11		MELO3C010423.2.1	1.14158	6.24926e-06
MELO3C018126.2.1	-1.01957	0.000533921		MELO3C026841.2.1	-1.46872	0.0133064		MELO3C004498.2.1	1.25902	0.000428138		MELO3C024499.2.1	-3.30984	0.0170604		MELO3C031049.2.1	-20.7459	2.84576e-11		MELO3C010420.2.1	-2.11574	1.25968e-14		MELO3C019649.2.1	-2.35339	8.72805e-05		MELO3C007431.2.1	1.89739	8.20469e-05		MELO3C032652.2.1	-4.93865	0.000302971
MELO3C012885.2.1	-1.49467	2.44183e-05		MELO3C019610.2.1	7.66116	0.000234149		MELO3C004556.2.1	2.39855	0.000155041		MELO3C024480.2.1	1.32623	0.0108423		MELO3C014655.2.1	-1.08816	0.0332871		MELO3C010423.2.1	1.45636	6.17927e-09		MELO3C019643.2.1	-1.69929	0.000286514		MELO3C007438.2.1	1.72468	1.83265e-05		MELO3C010417.2.1	-2.04672	0.00327496
MELO3C030787.2.1	3.82162	0.0414398		MELO3C019590.2.1	-1.04796	0.0381053		MELO3C004582.2.1	2.03785	0.000186034		MELO3C024472.2.1	1.88783	2.87882e-05		MELO3C014638.2.1	-2.444	0.0187407		MELO3C032652.2.1	-3.47347	0.00101336		MELO3C025698.2.1	-4.58127	0.0363625		MELO3C007444.2.1	1.8613	0.00243575		MELO3C010416.2.1	1.18218	4.68524e-14
MELO3C012944.2.1	1.17369	0.0207075		MELO3C025762.2.1	1.28685	0.00223607		MELO3C004593.2.1	3.14585	0.0170876		MELO3C020745.2.1	-3.17149	0.00606657		MELO3C031065.2.1	-2.42448	0.0341265		MELO3C010417.2.1	-1.99287	0.00411643		MELO3C035168.2.1	-2.60458	0.0405983		MELO3C007449.2.1	-2.61865	0.000625001		MELO3C032656.2.1	-1.79697	2.49576e-06
MELO3C012970.2.1	-1.00597	0.0283913		MELO3C025773.2.1	-1.94551	0.00956623		MELO3C004630.2.1	2.31127	0.00398803		MELO3C019048.2.1	-1.36113	0.0151503		MELO3C014622.2.1	-1.00938	0.000480874		MELO3C010416.2.1	1.1039	2.26944e-12		MELO3C025773.2.1	-2.18895	0.00643837		MELO3C007447.2.1	1.60797	0.00951812		MELO3C010415.2.1	-1.40137	0.0183721
MELO3C012998.2.1	-1.32406	0.0248246		MELO3C025771.2.1	1.39659	0.00108546		MELO3C004638.2.1	1.42776	0.00545237		MELO3C019056.2.1	2.12721	2.38044e-10		MELO3C014593.2.1	-4.74611	0.00392579		MELO3C032656.2.1	-2.02055	1.88781e-07		MELO3C025780.2.1	1.42179	6.28e-07		MELO3C007458.2.1	-1.52133	0.0313763		MELO3C010405.2.1	5.66405	0.01072
MELO3C013000.2.1	-1.09096	1.02001e-05		MELO3C026951.2.1	-1.04288	0.0268213		MELO3C004637.2.1	1.00449	0.00597338		MELO3C019099.2.1	-1.89542	0.000583901		MELO3C014496.2.1	1.03015	0.00954959		MELO3C010415.2.1	-2.04085	0.00165951		MELO3C026922.2.1	-2.69049	0.0379821		MELO3C007494.2.1	1.65215	0.0124832		MELO3C010393.2.1	-6.41168	1.93855e-06
MELO3C013005.2.1	1.02501	0.000613176		MELO3C021457.2.1	1.44967	0.000145911		MELO3C004640.2.1	1.28265	0.0378294		MELO3C019109.2.1	-1.03196	0.00175483		MELO3C014480.2.1	-3.47955	0.000267876		MELO3C010405.2.1	6.45634	0.00328908		MELO3C026951.2.1	-1.05704	0.0408939		MELO3C007495.2.1	2.55715	0.0134051		MELO3C010391.2.1	8.25289	3.1532e-06
MELO3C013020.2.1	1.16384	0.00193797		MELO3C021456.2.1	1.39721	6.47925e-08		MELO3C004647.2.1	1.70456	0.00525885		MELO3C019110.2.1	-2.13146	2.25153e-05		MELO3C014478.2.1	-1.67137	0.0113576		MELO3C010391.2.1	6.87344	0.000126997		MELO3C021447.2.1	1.95843	0.0379843		MELO3C007512.2.1	1.8517	3.79744e-06		MELO3C010388.2.1	1.42509	0.00406017
MELO3C025811.2.1	-1.24484	0.00765871		MELO3C021412.2.1	-1.59425	0.000464673		MELO3C023220.2.1	3.06106	0.00863997		MELO3C019112.2.1	1.11016	0.00329387		MELO3C014442.2.1	-1.51218	0.00200219		MELO3C010388.2.1	1.30978	0.00900327		MELO3C021407.2.1	-1.52329	0.0339863		MELO3C007532.2.1	-4.90193	0.0182899		MELO3C026306.2.1	-4.11549	4.58002e-09
MELO3C022664.2.1	1.09706	9.14038e-07		MELO3C021407.2.1	-1.43671	0.0292988		MELO3C034573.2.1	-1.47027	0.000903175		MELO3C033239.2.1	2.40818	0.00434051		MELO3C014451.2.1	-1.07726	2.42006e-06		MELO3C026306.2.1	-1.88204	0.000399358		MELO3C021406.2.1	-1.1843	0.0293943		MELO3C007535.2.1	1.19381	0.000243597		MELO3C026303.2.1	-1.28228	4.63454e-09
MELO3C022686.2.1	-3.36008	4.88629e-06		MELO3C021406.2.1	-1.1637	0.0191251		MELO3C023255.2.1	2.4804	0.0108318		MELO3C019156.2.1	1.05014	2.39453e-08		MELO3C014428.2.1	1.03295	0.00019179		MELO3C032459.2.1	-4.96967	0.000602495		MELO3C021401.2.1	-3.02449	0.013049		MELO3C007556.2.1	1.36779	0.000600351		MELO3C032459.2.1	-5.935	3.55804e-05
MELO3C022697.2.1	-1.77911	0.0223831		MELO3C021379.2.1	-1.47755	0.00206832		MELO3C023300.2.1	1.04053	0.00474284		MELO3C019171.2.1	2.95904	0.0148164		MELO3C014425.2.1	1.29865	0.000450548		MELO3C018892.2.1	1.9898	3.59941e-06		MELO3C021360.2.1	-1.15427	0.0415235		MELO3C007565.2.1	3.71393	0.010236		MELO3C018892.2.1	2.35848	3.27753e-08
MELO3C022729.2.1	4.00317	0.0188739		MELO3C021367.2.1	1.00359	0.0431048		MELO3C034629.2.1	1.3494	0.038994		MELO3C023181.2.1	-3.75366	0.00576594		MELO3C014416.2.1	-2.90344	0.00301882		MELO3C018897.2.1	-1.68424	3.05245e-13		MELO3C021362.2.1	-1.11343	0.0114037		MELO3C007596.2.1	4.38684	0.0033549		MELO3C018897.2.1	-1.5952	4.04195e-12
MELO3C030635.2.1	1.04105	0.00153057		MELO3C021360.2.1	-1.17848	0.0222012		MELO3C034646.2.1	-1.36706	0.000291321		MELO3C009010.2.1	-3.00998	0.00236254		MELO3C014392.2.1	1.14785	0.0187989		MELO3C034196.2.1	2.80791	0.0139623		MELO3C021356.2.1	-1.8481	0.00224937		MELO3C007597.2.1	2.90514	0.0208897		MELO3C018937.2.1	1.62161	0.0482148
MELO3C024020.2.1	1.06936	6.25026e-06		MELO3C021366.2.1	1.08976	1.32508e-06		MELO3C034589.2.1	-3.10875	0.00893013		MELO3C008957.2.1	-3.36377	0.00124807		MELO3C031124.2.1	-1.1932	0.0257597		MELO3C018930.2.1	2.50114	3.95606e-05		MELO3C021354.2.1	-12.5843	3.88436e-21		MELO3C007602.2.1	2.28856	0.000468417		MELO3C018946.2.1	-2.32771	0.000222534
MELO3C023946.2.1	1.09007	0.0429305		MELO3C021326.2.1	-1.58589	6.49485e-06		MELO3C020886.2.1	3.03799	0.00922178		MELO3C008930.2.1	-1.59825	0.0363362		MELO3C014324.2.1	-1.02708	0.0247142		MELO3C018937.2.1	1.72101	0.0353109		MELO3C021350.2.1	-1.91447	0.0269292		MELO3C007601.2.1	1.22308	0.000915857		MELO3C018959.2.1	-1.94942	2.38119e-06
MELO3C023953.2.1	1.08268	1.18034e-06		MELO3C021292.2.1	-1.30249	1.33484e-08		MELO3C020885.2.1	-1.02423	0.00378585		MELO3C008898.2.1	1.2343	2.52052e-10		MELO3C014294.2.1	-1.68905	0.000428354		MELO3C018946.2.1	-2.2422	0.000321925		MELO3C021322.2.1	2.08049	0.048012		MELO3C007636.2.1	-2.15477	0.000102186		MELO3C018967.2.1	6.53454	8.26802e-11
MELO3C023927.2.1	-2.05044	0.0104926		MELO3C021285.2.1	1.31054	0.000539106		MELO3C020884.2.1	3.3331	4.28596e-05		MELO3C008854.2.1	-1.24203	8.40318e-07		MELO3C014280.2.1	-1.20199	0.025159		MELO3C018959.2.1	-1.50957	0.000262729		MELO3C021310.2.1	-1.75407	0.0134183		MELO3C007634.2.1	2.71403	0.000902248		MELO3C018969.2.1	2.76213	1.39554e-27
MELO3C027621.2.1	2.06727	0.0210944		MELO3C021277.2.1	1.03075	5.61165e-05		MELO3C020856.2.1	1.67037	0.00241483		MELO3C008818.2.1	-3.07786	0.0465565		MELO3C014281.2.1	-3.37426	0.0439429		MELO3C018967.2.1	7.4436	1.26096e-13		MELO3C034931.2.1	1.63733	0.00117821		MELO3C007653.2.1	1.03303	0.0274581		MELO3C018972.2.1	-4.35536	1.97067e-09
MELO3C026732.2.1	-1.68617	0.00227296		MELO3C021194.2.1	3.31953	0.00653447		MELO3C021948.2.1	4.1592	0.00276044		MELO3C008806.2.1	-1.06091	0.00364799		MELO3C014266.2.1	1.03685	0.0219109		MELO3C018969.2.1	2.7135	1.45975e-26		MELO3C021292.2.1	-1.04182	1.27821e-05		MELO3C007644.2.1	-1.78087	2.28138e-06		MELO3C012767.2.1	-1.23086	8.65948e-16
MELO3C026741.2.1	-1.21778	0.000627283		MELO3C035237.2.1	-1.74925	0.0439364		MELO3C021940.2.1	1.15627	0.00238177		MELO3C033412.2.1	-1.98776	0.00930694		MELO3C026773.2.1	1.90725	0.00807804		MELO3C018972.2.1	-2.81252	8.47553e-06		MELO3C021205.2.1	-1.65433	0.0105518		MELO3C007649.2.1	-4.58753	0.0110642		MELO3C018979.2.1	-4.85426	1.25907e-11
MELO3C009934.2.1	-1.52079	0.00062336		MELO3C022354.2.1	-2.29127	3.45283e-09		MELO3C021934.2.1	2.34999	0.00474622		MELO3C025262.2.1	-3.30474	0.0018222		MELO3C022995.2.1	-1.04654	0.00157316		MELO3C012767.2.1	-1.2107	2.60715e-15		MELO3C021163.2.1	1.17084	3.25722e-06		MELO3C007654.2.1	2.59241	1.01521e-05		MELO3C018981.2.1	1.70486	8.74492e-14
MELO3C030964.2.1	-1.30719	0.0200851		MELO3C022358.2.1	2.45965	0.0432928		MELO3C034768.2.1	-2.5813	0.0485848		MELO3C026008.2.1	1.8707	0.0382755		MELO3C023017.2.1	-2.16105	0.000334811		MELO3C018979.2.1	-4.09758	3.27131e-10		MELO3C021142.2.1	2.25974	0.0040233		MELO3C007670.2.1	1.20071	0.012976		MELO3C018985.2.1	-2.53034	6.72199e-19
MELO3C009920.2.1	-1.09266	0.0191859		MELO3C022363.2.1	1.24046	1.56841e-05		MELO3C021855.2.1	1.92412	0.00105907		MELO3C026001.2.1	-3.00071	0.0427388		MELO3C023034.2.1	1.16379	0.00103201		MELO3C018981.2.1	1.81666	1.85295e-15		MELO3C021143.2.1	-1.62118	0.00992422		MELO3C007672.2.1	-1.04105	0.0435892		MELO3C018990.2.1	1.09921	5.49745e-11
MELO3C030971.2.1	-2.12806	0.0496996		MELO3C022429.2.1	-2.38871	0.000208581		MELO3C021843.2.1	2.22686	0.000681597		MELO3C026803.2.1	-1.27968	0.00149215		MELO3C023039.2.1	1.11402	4.17308e-06		MELO3C018985.2.1	-2.49992	1.86454e-18		MELO3C022241.2.1	2.034	0.0397697		MELO3C007678.2.1	4.49732	0.000762459		MELO3C018992.2.1	1.32383	0.00752739
MELO3C030701.2.1	-1.23289	2.41852e-05		MELO3C022430.2.1	-2.36202	0.00208325		MELO3C024799.2.1	1.30828	0.0188789		MELO3C026340.2.1	-1.26968	0.0484571		MELO3C023045.2.1	-1.03462	0.025581		MELO3C018990.2.1	1.32804	1.94704e-15		MELO3C022246.2.1	1.55507	0.0180084		MELO3C007679.2.1	4.34555	0.0366172		MELO3C018994.2.1	1.07586	2.09144e-06
MELO3C009855.2.1	-4.05047	0.00681439		MELO3C022440.2.1	1.70811	0.0339756		MELO3C019265.2.1	-1.92075	6.03743e-05		MELO3C014209.2.1	3.7543	0.0228523		MELO3C023058.2.1	1.30797	0.000220099		MELO3C018992.2.1	1.25017	0.0123919		MELO3C022250.2.1	-1.12627	0.0189189		MELO3C007701.2.1	-2.77727	0.0198569		MELO3C018999.2.1	1.21028	0.000159436
MELO3C009790.2.1	-1.5967	0.00608543		MELO3C022457.2.1	-3.8497	0.00567036		MELO3C019310.2.1	1.3491	0.00284442		MELO3C014214.2.1	-1.00063	6.15476e-05		MELO3C023067.2.1	-4.67226	0.000938488		MELO3C018994.2.1	1.19944	1.12737e-07		MELO3C022259.2.1	-1.46862	0.0224783		MELO3C007707.2.1	-1.46813	0.0222457		MELO3C019002.2.1	-3.58325	2.25161e-26
MELO3C009782.2.1	1.00476	0.0489386		MELO3C022507.2.1	1.3648	0.000920625		MELO3C025951.2.1	1.39092	0.00025101		MELO3C014248.2.1	-1.55694	0.0247572		MELO3C023074.2.1	-1.54047	0.00399804		MELO3C018999.2.1	1.27534	6.39914e-05		MELO3C022354.2.1	-1.97952	4.97641e-07		MELO3C007723.2.1	1.47178	0.00376583		MELO3C019004.2.1	1.76797	5.50673e-09
MELO3C009777.2.1	-1.04685	6.96664e-05		MELO3C022527.2.1	1.005	0.00143135		MELO3C013553.2.1	1.26759	0.0068318		MELO3C014251.2.1	3.2862	0.0468139		MELO3C023078.2.1	-1.49723	1.15646e-05		MELO3C019002.2.1	-3.0181	8.47867e-20		MELO3C022440.2.1	4.44998	2.2866e-10		MELO3C007729.2.1	1.99275	0.000314344		MELO3C032739.2.1	5.87824	0.00421876
MELO3C009770.2.1	1.02651	0.0114275		MELO3C003306.2.1	6.95943	0.00827055		MELO3C013667.2.1	1.41403	0.000122492		MELO3C014240.2.1	-2.66727	0.0338322		MELO3C020452.2.1	1.00505	0.000228742		MELO3C019004.2.1	1.57354	2.56723e-07		MELO3C022464.2.1	-2.4567	0.0414396		MELO3C007735.2.1	1.17886	0.044932		MELO3C019019.2.1	1.15455	5.23397e-17
MELO3C009757.2.1	-1.24937	0.00783595		MELO3C003305.2.1	1.06702	4.41916e-05		MELO3C013686.2.1	-1.09478	0.0207409		MELO3C003098.2.1	-2.89039	1.22478e-09		MELO3C020446.2.1	1.08861	0.000504145		MELO3C032739.2.1	5.64297	0.00632949		MELO3C022468.2.1	1.43206	0.000164292		MELO3C007739.2.1	-2.10828	0.000342639		MELO3C024878.2.1	-5.28824	6.8134e-15
MELO3C009715.2.1	-1.71389	0.0303731		MELO3C003320.2.1	1.02383	0.00632742		MELO3C025904.2.1	1.03506	0.0203974		MELO3C003105.2.1	-1.07459	0.000564747		MELO3C020441.2.1	1.06921	3.52669e-08		MELO3C019019.2.1	1.41192	1.26541e-24		MELO3C022477.2.1	-1.19587	0.00291862		MELO3C007762.2.1	1.19648	0.00362268		MELO3C032747.2.1	-4.39231	0.00278059
MELO3C009714.2.1	-1.12178	0.0488677		MELO3C003370.2.1	1.39957	0.0106093		MELO3C025898.2.1	1.35198	0.0182595		MELO3C003109.2.1	1.00031	2.62603e-06		MELO3C020432.2.1	1.06325	2.69677e-07		MELO3C024878.2.1	-4.05983	1.65935e-09		MELO3C022518.2.1	-1.59713	0.00663986		MELO3C033004.2.1	-4.87298	0.0122947		MELO3C024877.2.1	1.16551	0.0104994
MELO3C009596.2.1	-3.01017	0.000266713		MELO3C003384.2.1	-3.79411	0.00252382		MELO3C025879.2.1	-1.00814	0.00169311		MELO3C003113.2.1	-3.23923	0.00234647		MELO3C020425.2.1	-1.31861	0.000286295		MELO3C032747.2.1	-4.38877	0.0028491		MELO3C022520.2.1	-1.0091	0.000636501		MELO3C007769.2.1	2.29848	0.00361304		MELO3C032523.2.1	1.17072	0.00197763
MELO3C009521.2.1	1.5245	0.0320177		MELO3C030349.2.1	-1.83812	0.00289735		MELO3C025862.2.1	-1.30174	0.00627546		MELO3C003138.2.1	-2.75678	8.29176e-06		MELO3C031340.2.1	-1.64537	0.0312823		MELO3C024877.2.1	1.09849	0.0167319		MELO3C030348.2.1	-3.02343	0.0375293		MELO3C007775.2.1	-1.21714	0.00887498		MELO3C024866.2.1	2.42735	5.71679e-35
MELO3C009509.2.1	1.29674	1.71763e-07		MELO3C030351.2.1	-1.72926	0.0173881		MELO3C025855.2.1	1.19332	0.0131731		MELO3C003197.2.1	-1.85586	0.0256687		MELO3C031347.2.1	4.21181	0.0461055		MELO3C032523.2.1	1.22908	0.00113961		MELO3C003316.2.1	-1.43134	0.000186185		MELO3C007786.2.1	-1.15896	0.00652619		MELO3C024870.2.1	1.35661	1.58394e-24
MELO3C009476.2.1	-1.18297	0.000943434		MELO3C030366.2.1	-3.28011	0.0031666		MELO3C027266.2.1	1.01317	0.0132544		MELO3C003231.2.1	1.08261	0.000375847		MELO3C031778.2.1	-1.93401	0.0120516		MELO3C024866.2.1	2.5958	1.5812e-39		MELO3C003321.2.1	1.43769	0.00168691		MELO3C007799.2.1	-1.6338	0.0206689		MELO3C024862.2.1	1.49333	8.27249e-11
MELO3C009406.2.1	-2.17833	0.0269176		MELO3C003408.2.1	1.69514	3.03636e-05		MELO3C026875.2.1	1.14911	0.00358989		MELO3C003277.2.1	-1.51352	1.12279e-07		MELO3C020370.2.1	-1.26753	0.0021841		MELO3C024870.2.1	1.38512	2.08305e-25		MELO3C003371.2.1	-3.80311	0.022381		MELO3C033013.2.1	-1.21723	0.0312343		MELO3C024857.2.1	-2.37374	1.52607e-05
MELO3C009405.2.1	-1.00457	0.0245874		MELO3C003403.2.1	1.65005	0.0152499		MELO3C000298.2.1	2.20931	0.000333587		MELO3C003295.2.1	1.17716	2.4154e-08		MELO3C020369.2.1	1.551	4.1898e-08		MELO3C024865.2.1	1.05805	6.01751e-09		MELO3C003382.2.1	-2.5822	0.0179042		MELO3C007833.2.1	1.10512	0.00121137		MELO3C027773.2.1	-1.37461	8.17615e-07
MELO3C009391.2.1	-1.44631	0.00887497		MELO3C003476.2.1	1.13869	0.00175496		MELO3C019762.2.1	1.86947	0.00040375		MELO3C003299.2.1	1.28295	0.00423257		MELO3C008552.2.1	1.93095	0.0229762		MELO3C024862.2.1	1.58309	5.60993e-12		MELO3C030366.2.1	-3.76595	0.00437751		MELO3C007857.2.1	2.67637	0.0035572		MELO3C024850.2.1	-1.80305	2.71681e-15
MELO3C009364.2.1	-1.08843	0.00567547		MELO3C030396.2.1	-1.42924	0.0220374		MELO3C019761.2.1	1.00621	0.000105619		MELO3C014722.2.1	-2.02556	0.0266261		MELO3C008645.2.1	-1.1939	0.0262648		MELO3C027773.2.1	-1.28126	4.34259e-06		MELO3C003408.2.1	1.81799	1.3392e-05		MELO3C007863.2.1	-1.15742	0.0459024		MELO3C024849.2.1	-1.42981	4.77482e-18
MELO3C009339.2.1	-1.75976	0.00395595		MELO3C003492.2.1	3.13508	1.11906e-05		MELO3C019735.2.1	2.32433	4.4577e-05		MELO3C014709.2.1	-2.06557	0.00330519		MELO3C008659.2.1	-2.23021	9.61488e-08		MELO3C024850.2.1	-1.79816	3.39853e-15		MELO3C003411.2.1	-3.40821	0.018181		MELO3C007865.2.1	-1.90098	0.0351647		MELO3C024851.2.1	-2.83519	1.66451e-11
MELO3C009299.2.1	-1.11808	0.0114333		MELO3C003564.2.1	-1.02193	0.00810998		MELO3C000076.2.1	-1.44446	0.0197863		MELO3C014677.2.1	-1.56383	0.00552817		MELO3C008672.2.1	2.78762	0.0113576		MELO3C024849.2.1	-1.40932	1.48436e-17		MELO3C003419.2.1	1.72401	0.0373538		MELO3C007872.2.1	1.26286	0.032257		MELO3C024834.2.1	5.70539	1.42103e-08
MELO3C009293.2.1	1.35876	0.000528759		MELO3C003641.2.1	2.54787	0.000424982		MELO3C019585.2.1	1.03091	0.0444532		MELO3C014678.2.1	-1.18563	0.00159586		MELO3C008674.2.1	-25.1982	0.00359413		MELO3C024851.2.1	-1.66701	3.57658e-05		MELO3C003424.2.1	-4.19951	7.98556e-06		MELO3C007881.2.1	1.75434	0.000617855		MELO3C032760.2.1	5.04173	3.92355e-10
MELO3C009251.2.1	1.70379	0.00593232		MELO3C003660.2.1	-1.50184	4.90272e-05		MELO3C025757.2.1	1.46051	0.0023862		MELO3C014666.2.1	1.29072	0.00018745		MELO3C008693.2.1	-1.9726	0.00551508		MELO3C024842.2.1	5.75133	0.0498499		MELO3C030372.2.1	-1.48179	0.0216842		MELO3C007877.2.1	-1.07928	0.015876		MELO3C024830.2.1	-2.48933	0.00588714
MELO3C009245.2.1	-1.73361	0.00216459		MELO3C003680.2.1	-5.55933	0.00634436		MELO3C025772.2.1	1.08324	2.31002e-05		MELO3C014672.2.1	-2.65342	0.000187708		MELO3C008695.2.1	1.49113	0.00213998		MELO3C024841.2.1	6.02341	0.00342015		MELO3C003435.2.1	-1.443	0.00138513		MELO3C007880.2.1	1.10556	7.30533e-07		MELO3C032763.2.1	-2.33668	1.42029e-07
MELO3C009239.2.1	-1.1191	0.0491012		MELO3C003701.2.1	1.4407	4.74713e-05		MELO3C026923.2.1	5.16066	0.0472973		MELO3C014644.2.1	1.254	0.000179754		MELO3C004004.2.1	-1.42486	4.62621e-07		MELO3C024837.2.1	-1.34921	0.000139483		MELO3C003441.2.1	-4.07618	8.32052e-05		MELO3C007892.2.1	1.03513	2.63973e-06		MELO3C024820.2.1	3.62731	1.19626e-07
MELO3C009217.2.1	1.39266	0.0395847		MELO3C003749.2.1	1.38468	0.0303894		MELO3C021457.2.1	-1.02236	0.0138325		MELO3C014638.2.1	-2.11926	0.0433428		MELO3C004090.2.1	-1.72619	0.0448516		MELO3C024834.2.1	5.57955	3.0661e-08		MELO3C003491.2.1	-1.06974	0.0305812		MELO3C007919.2.1	-1.50204	0.00112524		MELO3C032767.2.1	-4.92575	0.0010558
MELO3C009133.2.1	1.2198	0.0397174		MELO3C003783.2.1	1.17566	0.00219939		MELO3C021455.2.1	1.10304	0.0125953		MELO3C031065.2.1	-2.2961	0.0434247		MELO3C004098.2.1	1.43833	0.0165817		MELO3C032760.2.1	4.89869	1.29131e-09		MELO3C003492.2.1	3.24287	1.0175e-05		MELO3C007915.2.1	-1.96611	1.07446e-05		MELO3C024809.2.1	2.04461	7.07465e-08
MELO3C009092.2.1	-4.78647	0.0358447		MELO3C003794.2.1	-1.05122	0.00391067		MELO3C021434.2.1	-1.01104	0.00394118		MELO3C014603.2.1	-1.70229	0.00107783		MELO3C004141.2.1	-1.4324	0.0458136		MELO3C024830.2.1	-2.52129	0.00574753		MELO3C003507.2.1	-1.50371	0.00174655		MELO3C007934.2.1	-1.34778	0.000120673		MELO3C016066.2.1	-1.20805	1.3784e-09
MELO3C022228.2.1	-2.6354	3.86655e-07		MELO3C003799.2.1	-1.34848	1.99203e-06		MELO3C021407.2.1	1.41092	0.0356352		MELO3C014595.2.1	-1.13358	0.00735999		MELO3C004139.2.1	-1.00141	1.52841e-08		MELO3C032763.2.1	-2.64893	4.10683e-09		MELO3C003526.2.1	-2.09257	0.0223474		MELO3C007999.2.1	1.1242	4.18904e-05		MELO3C016067.2.1	-1.16711	7.77964e-17
MELO3C022131.2.1	1.03549	7.41664e-07		MELO3C003803.2.1	2.82317	0.0313838		MELO3C021382.2.1	1.30644	6.12262e-06		MELO3C014580.2.1	-1.73619	0.00413261		MELO3C004195.2.1	-1.94375	0.000465015		MELO3C024820.2.1	3.45016	5.03297e-07		MELO3C003565.2.1	-2.43783	0.00283106		MELO3C008004.2.1	-1.07694	0.0437333		MELO3C032779.2.1	3.153	1.4113e-26
MELO3C022108.2.1	1.15402	0.0186555		MELO3C003817.2.1	-2.21728	6.35834e-05		MELO3C021377.2.1	-1.64837	0.000332207		MELO3C014579.2.1	-1.72662	0.026649		MELO3C000157.2.1	-1.94141	7.83204e-05		MELO3C032767.2.1	-2.49061	0.0473026		MELO3C003628.2.1	1.60745	0.00347396		MELO3C008041.2.1	-1.11624	1.07174e-06		MELO3C032778.2.1	2.61144	5.86879e-17
MELO3C022027.2.1	1.24363	3.0167e-07		MELO3C003847.2.1	1.83624	3.10346e-06		MELO3C021310.2.1	1.94043	0.00237029		MELO3C014551.2.1	-1.12641	0.00414575		MELO3C004212.2.1	1.4521	0.00214544		MELO3C024809.2.1	1.80884	2.16465e-06		MELO3C003680.2.1	-7.12917	0.00167371		MELO3C008047.2.1	-3.56654	9.87568e-05		MELO3C032548.2.1	5.44946	1.38533e-17
MELO3C021993.2.1	-1.7916	0.0171331		MELO3C003852.2.1	1.07324	0.00190863		MELO3C035192.2.1	-1.15378	0.00596995		MELO3C014530.2.1	-1.048	0.00195884		MELO3C004219.2.1	-1.01439	0.0064012		MELO3C024805.2.1	1.26228	1.05711e-13		MELO3C003698.2.1	-1.85221	0.0140379		MELO3C008051.2.1	1.03828	0.000313518		MELO3C016073.2.1	1.55075	1.79842e-35
MELO3C021972.2.1	-1.98832	0.0424353		MELO3C026491.2.1	6.22442	0.0127233		MELO3C021300.2.1	2.15351	0.00250867		MELO3C014521.2.1	1.29873	0.00250255		MELO3C004269.2.1	1.07217	0.00953686		MELO3C016066.2.1	-1.23485	6.32257e-10		MELO3C003701.2.1	1.2335	0.00144791		MELO3C033125.2.1	-5.05924	6.21352e-10		MELO3C016080.2.1	2.81241	1.12678e-21
MELO3C021478.2.1	-3.68402	0.0126525		MELO3C026494.2.1	-1.45669	0.0122127		MELO3C021282.2.1	2.14343	0.000531683		MELO3C014516.2.1	-15.2245	2.53047e-06		MELO3C004373.2.1	-1.09417	0.0178939		MELO3C032779.2.1	3.40804	8.31973e-31		MELO3C003732.2.1	-1.75061	0.0379843		MELO3C024571.2.1	1.42876	0.0133799		MELO3C032780.2.1	7.22946	0.000338272
MELO3C021487.2.1	1.26065	0.0156223		MELO3C018237.2.1	-1.42162	0.042118		MELO3C021281.2.1	1.66004	0.00679791		MELO3C014511.2.1	1.31958	0.0235107		MELO3C004374.2.1	-2.24004	0.0378845		MELO3C032778.2.1	2.92209	6.88433e-21		MELO3C003737.2.1	-8.32267	1.3387e-26		MELO3C024581.2.1	1.84152	0.015957		MELO3C032784.2.1	1.95633	7.62545e-12
MELO3C021615.2.1	1.11375	0.0394517		MELO3C018166.2.1	-1.71612	4.40501e-06		MELO3C021261.2.1	-1.94194	0.0131731		MELO3C014508.2.1	-1.0103	0.0191865		MELO3C004382.2.1	2.12262	2.04705e-10		MELO3C032548.2.1	5.27948	1.47062e-16		MELO3C028143.2.1	-7.81779	2.79209e-19		MELO3C024560.2.1	2.33132	0.0363944		MELO3C016085.2.1	1.36849	4.85782e-20
MELO3C033737.2.1	-3.70167	0.0496893		MELO3C012873.2.1	4.68198	0.0419715		MELO3C000030.2.1	1.43613	0.0468107		MELO3C014498.2.1	1.06158	0.00390316		MELO3C004381.2.1	1.46963	0.000138677		MELO3C016073.2.1	1.60534	1.14311e-37		MELO3C030480.2.1	-6.51757	0.00537732		MELO3C024528.2.1	-2.21835	0.0038328		MELO3C016086.2.1	1.26932	4.69486e-12
MELO3C033751.2.1	1.82266	0.0377528		MELO3C012885.2.1	-1.1027	0.00197232		MELO3C035198.2.1	-1.31546	0.0160501		MELO3C014481.2.1	-2.73439	0.0443014		MELO3C004434.2.1	-1.70838	0.000956556		MELO3C016080.2.1	2.98926	2.98888e-24		MELO3C003743.2.1	-1.00571	0.000642932		MELO3C024519.2.1	1.12445	2.21086e-05		MELO3C016089.2.1	2.99703	1.3658e-33
MELO3C025477.2.1	-1.44584	0.0372658		MELO3C012934.2.1	2.77778	0.0165934		MELO3C021249.2.1	3.36777	0.00493401		MELO3C014480.2.1	-4.18983	1.57445e-05		MELO3C004495.2.1	-1.01271	0.00479944		MELO3C032780.2.1	6.84466	0.000728239		MELO3C003753.2.1	-2.86537	0.0106806		MELO3C024514.2.1	1.21289	4.93493e-06		MELO3C016099.2.1	-1.74472	4.45655e-08
MELO3C025485.2.1	1.07862	0.0150735		MELO3C012944.2.1	1.27386	0.00990542		MELO3C021231.2.1	1.86208	0.003565		MELO3C014478.2.1	-1.7357	0.00787855		MELO3C004516.2.1	1.47475	3.24781e-07		MELO3C032784.2.1	1.66148	1.01459e-08		MELO3C003817.2.1	-1.29408	0.0481429		MELO3C024503.2.1	-3.8735	3.87826e-07		MELO3C016095.2.1	-2.20196	3.5592e-23
MELO3C025501.2.1	1.17245	3.0229e-06		MELO3C013005.2.1	1.33457	3.54306e-06		MELO3C021220.2.1	2.00943	0.0189067		MELO3C014442.2.1	-1.31084	0.00754096		MELO3C004527.2.1	3.37679	2.67705e-05		MELO3C016085.2.1	1.54841	3.8325e-25		MELO3C003847.2.1	1.97717	6.28e-07		MELO3C024501.2.1	-1.50112	0.00893722		MELO3C016106.2.1	-4.88021	0.000328853
MELO3C003056.2.1	1.16896	0.00128202		MELO3C013020.2.1	1.04519	0.00551296		MELO3C021201.2.1	1.60293	0.00146186		MELO3C014438.2.1	2.65645	0.00858137		MELO3C004541.2.1	1.78017	0.0398857		MELO3C016086.2.1	1.15268	4.06637e-10		MELO3C018234.2.1	2.73762	0.0436637		MELO3C024495.2.1	1.32188	0.00209443		MELO3C032551.2.1	-1.44687	3.94863e-19
MELO3C022815.2.1	1.01252	9.22429e-05		MELO3C030825.2.1	-2.43738	0.0345534		MELO3C035220.2.1	-1.33337	0.01513		MELO3C014425.2.1	1.10189	0.00335012		MELO3C004555.2.1	-2.04847	0.0025552		MELO3C016089.2.1	3.13218	2.61215e-36		MELO3C018185.2.1	-2.50409	0.00496796		MELO3C024499.2.1	-3.51058	0.0111067		MELO3C016109.2.1	-1.46528	7.04339e-05
MELO3C025111.2.1	-1.45598	0.0420279		MELO3C022664.2.1	1.19958	5.58765e-08		MELO3C021194.2.1	2.76455	0.0325873		MELO3C014416.2.1	-2.6552	0.00656873		MELO3C004557.2.1	1.69284	0.0277778		MELO3C016099.2.1	-1.43519	5.80385e-06		MELO3C018166.2.1	-1.51593	0.000130497		MELO3C024490.2.1	1.29663	0.000561607		MELO3C016110.2.1	-1.05914	0.000965095
MELO3C025105.2.1	-5.66542	0.00395824		MELO3C022686.2.1	-2.84595	9.33328e-05		MELO3C021190.2.1	1.22891	0.0028106		MELO3C031122.2.1	-1.1756	0.0466133		MELO3C004591.2.1	-1.11161	0.0242614		MELO3C016095.2.1	-1.99787	2.39567e-19		MELO3C018080.2.1	-1.28039	3.13285e-08		MELO3C024480.2.1	1.25444	0.0156835		MELO3C016112.2.1	1.22082	9.64145e-13
MELO3C005109.2.1	-1.1301	3.13489e-05		MELO3C030635.2.1	1.02514	0.00156638		MELO3C021180.2.1	-1.16881	0.000187367		MELO3C031072.2.1	-1.13772	0.0495833		MELO3C004594.2.1	1.11062	0.0384176		MELO3C016106.2.1	-2.01938	0.0366484		MELO3C030755.2.1	-4.83965	0.0301527		MELO3C024476.2.1	1.22748	0.000321508		MELO3C016116.2.1	-1.0148	0.000247471
MELO3C005136.2.1	-1.30975	3.0619e-07		MELO3C024033.2.1	-1.72894	0.0165368		MELO3C021153.2.1	-1.32341	0.0150363		MELO3C014398.2.1	-1.09272	0.00202913		MELO3C004596.2.1	1.64775	0.0038884		MELO3C032551.2.1	-1.55738	8.23841e-22		MELO3C012838.2.1	1.46511	1.29205e-06		MELO3C024472.2.1	1.86297	3.75903e-05		MELO3C016120.2.1	-1.65448	1.77615e-23
MELO3C005156.2.1	2.08324	4.1034e-05		MELO3C024020.2.1	1.04883	7.64091e-06		MELO3C022251.2.1	3.10063	0.00909057		MELO3C014402.2.1	-3.67996	0.00524773		MELO3C004617.2.1	1.04397	5.48498e-07		MELO3C016109.2.1	-1.76764	2.5854e-06		MELO3C012886.2.1	1.06456	0.00358803		MELO3C020745.2.1	-2.4991	0.0324036		MELO3C016115.2.1	1.43293	3.79128e-10
MELO3C005225.2.1	-1.6509	0.00427633		MELO3C023994.2.1	-1.03227	7.8848e-11		MELO3C022259.2.1	1.42433	0.0174996		MELO3C031124.2.1	-1.0796	0.0388638		MELO3C004634.2.1	-1.55652	0.000910608		MELO3C016110.2.1	-1.44971	1.30223e-05		MELO3C012917.2.1	-1.42537	0.0446776		MELO3C019048.2.1	-1.87471	0.000562689		MELO3C016119.2.1	-1.66734	3.21547e-15
MELO3C005243.2.1	1.35208	0.0494045		MELO3C023968.2.1	1.74222	0.0358035		MELO3C022287.2.1	-1.12141	0.0223694		MELO3C014347.2.1	-1.47346	0.0002426		MELO3C004645.2.1	1.13416	5.91645e-08		MELO3C016112.2.1	1.51202	7.23579e-19		MELO3C012932.2.1	-1.9799	0.00327829		MELO3C019099.2.1	-2.12374	0.000116846		MELO3C016124.2.1	-1.45021	8.78129e-08
MELO3C005250.2.1	1.12366	0.00554726		MELO3C023946.2.1	1.10877	0.0365655		MELO3C022300.2.1	3.34958	0.000244076		MELO3C014318.2.1	1.05375	0.000511757		MELO3C034552.2.1	1.0619	1.38572e-07		MELO3C016116.2.1	-1.57188	8.70787e-08		MELO3C012987.2.1	2.54153	0.00181018		MELO3C019109.2.1	-1.34781	2.87533e-05		MELO3C016122.2.1	-1.51265	0.0277943
MELO3C005259.2.1	-1.01369	0.0469924		MELO3C023953.2.1	1.13613	2.36329e-07		MELO3C022310.2.1	1.02819	0.00930813		MELO3C014294.2.1	-1.91593	4.84519e-05		MELO3C023230.2.1	-1.80568	0.0240319		MELO3C016120.2.1	-1.78402	1.34668e-26		MELO3C012994.2.1	1.64613	0.0171067		MELO3C019110.2.1	-2.58828	5.6771e-07		MELO3C016129.2.1	1.19619	4.9662e-19
MELO3C005289.2.1	1.01854	0.00032345		MELO3C026741.2.1	-1.23068	0.000453132		MELO3C022321.2.1	1.39771	0.00059961		MELO3C014280.2.1	-1.79159	0.000488727		MELO3C023246.2.1	5.83787	0.00429728		MELO3C016119.2.1	-1.30367	7.8235e-10		MELO3C013003.2.1	-1.59531	2.54965e-09		MELO3C019112.2.1	1.09007	0.00374249		MELO3C027701.2.1	-1.57212	2.693e-08
MELO3C005321.2.1	-1.36356	0.0479874		MELO3C009934.2.1	-1.15654	0.010836		MELO3C022319.2.1	-1.24437	0.00645303		MELO3C026772.2.1	1.00813	0.0217569		MELO3C023255.2.1	-2.09365	0.0292958		MELO3C016124.2.1	-1.47006	5.92534e-08		MELO3C013013.2.1	-1.02437	0.0479131		MELO3C019156.2.1	1.0006	1.05863e-07		MELO3C027843.2.1	-1.2123	0.000923944
MELO3C005361.2.1	1.10177	0.0141691		MELO3C030964.2.1	-1.28582	0.021467		MELO3C022337.2.1	1.21793	0.020569		MELO3C026773.2.1	2.71389	7.92937e-05		MELO3C034572.2.1	1.033	3.52565e-07		MELO3C016122.2.1	-1.83554	0.00981721		MELO3C022686.2.1	-1.7565	0.0366279		MELO3C019171.2.1	4.21054	0.000282417		MELO3C016135.2.1	3.95302	5.59036e-06
MELO3C005400.2.1	1.19505	2.27282e-09		MELO3C009920.2.1	-1.01162	0.0303328		MELO3C022342.2.1	1.44351	0.000722264		MELO3C022994.2.1	2.81797	0.00872533		MELO3C023288.2.1	-3.28057	0.0247909		MELO3C027701.2.1	-1.67593	3.70588e-09		MELO3C022688.2.1	1.02851	0.0122552		MELO3C023181.2.1	-4.61304	0.00117401		MELO3C016137.2.1	1.00322	0.000109643
MELO3C005411.2.1	1.03099	0.000103353		MELO3C030701.2.1	-1.03337	0.000404327		MELO3C022358.2.1	3.74227	0.00190561		MELO3C022998.2.1	1.14838	7.11476e-09		MELO3C020982.2.1	-2.63363	4.15923e-06		MELO3C027843.2.1	-1.43778	0.000105507		MELO3C022693.2.1	-3.22281	0.0171211		MELO3C023130.2.1	1.42317	0.009995		MELO3C016139.2.1	1.70283	2.26963e-12
MELO3C005446.2.1	1.35521	4.52113e-08		MELO3C009860.2.1	-1.11243	0.000962976		MELO3C022375.2.1	-1.29675	0.0472531		MELO3C023017.2.1	-2.47734	4.10621e-05		MELO3C020975.2.1	1.46362	0.0326751		MELO3C016135.2.1	4.33929	5.83379e-07		MELO3C022704.2.1	1.67911	0.0203991		MELO3C034650.2.1	5.11688	0.0113926		MELO3C016140.2.1	1.25299	4.4761e-08
MELO3C005464.2.1	1.28185	1.40364e-07		MELO3C009833.2.1	1.08167	0.00073403		MELO3C022390.2.1	-1.11376	2.24984e-05		MELO3C023034.2.1	1.13412	0.00131519		MELO3C020956.2.1	1.31518	0.0174379		MELO3C016137.2.1	1.09466	2.29032e-05		MELO3C022721.2.1	1.40118	0.0258297		MELO3C033331.2.1	5.30807	0.0309746		MELO3C016147.2.1	-1.97681	2.10242e-23
MELO3C005472.2.1	1.26937	4.3061e-05		MELO3C009782.2.1	1.4238	0.00275556		MELO3C022404.2.1	-1.08015	0.0189068		MELO3C023039.2.1	1.10218	4.82944e-06		MELO3C020941.2.1	-1.01601	0.0127611		MELO3C016139.2.1	1.65708	9.11623e-12		MELO3C022722.2.1	1.29606	0.00660779		MELO3C009010.2.1	-2.99506	0.00230404		MELO3C016152.2.1	5.81723	3.45402e-18
MELO3C005502.2.1	2.98529	0.00360178		MELO3C009777.2.1	-1.03686	6.73037e-05		MELO3C022445.2.1	1.5663	0.000502366		MELO3C023045.2.1	-1.00059	0.0295764		MELO3C020888.2.1	-1.13607	0.00158257		MELO3C016140.2.1	1.10377	1.63496e-06		MELO3C022729.2.1	5.17144	0.00314839		MELO3C009007.2.1	-2.09042	0.00186307		MELO3C016155.2.1	1.29657	0.0293372
MELO3C005532.2.1	1.69366	0.00166029		MELO3C009737.2.1	-1.21239	0.00699964		MELO3C022506.2.1	3.55133	0.00234601		MELO3C023041.2.1	-2.37908	0.000250703		MELO3C020873.2.1	1.15563	0.0186023		MELO3C016147.2.1	-1.85381	5.80141e-21		MELO3C000129.2.1	1.17463	0.0218309		MELO3C008957.2.1	-2.96915	0.00243941		MELO3C016154.2.1	1.10458	9.8484e-29
MELO3C005602.2.1	-1.58429	0.00188854		MELO3C009674.2.1	-1.01256	0.0105489		MELO3C022499.2.1	1.50339	0.0332871		MELO3C023058.2.1	1.2532	0.00038668		MELO3C020877.2.1	-1.41727	0.00145947		MELO3C016152.2.1	5.61301	5.29455e-17		MELO3C024012.2.1	1.15029	0.0186653		MELO3C008930.2.1	-1.9933	0.00821414		MELO3C016167.2.1	1.91444	0.00220384
MELO3C005643.2.1	2.60457	0.0289519		MELO3C009626.2.1	1.75253	0.030662		MELO3C022505.2.1	2.78829	0.0164932		MELO3C023067.2.1	-4.66678	0.000869126		MELO3C020865.2.1	-1.04678	1.42351e-05		MELO3C016154.2.1	1.16041	2.18015e-31		MELO3C024006.2.1	-2.47985	7.00495e-07		MELO3C008898.2.1	1.29911	1.9354e-11		MELO3C016168.2.1	-1.253	0.0224395
MELO3C005664.2.1	1.26846	1.16749e-05		MELO3C009596.2.1	-3.12594	0.000121291		MELO3C022518.2.1	1.11487	0.0256574		MELO3C023074.2.1	-1.21609	0.0264576		MELO3C020861.2.1	-2.77178	1.07477e-09		MELO3C016167.2.1	2.10514	0.000731276		MELO3C030927.2.1	1.16119	0.0448697		MELO3C033391.2.1	-1.68343	0.0159991		MELO3C016174.2.1	1.20041	0.00089612
MELO3C005710.2.1	-3.29686	0.000249715		MELO3C009521.2.1	1.87045	0.00523801		MELO3C003361.2.1	4.13788	0.0189067		MELO3C023078.2.1	-1.05692	0.002062		MELO3C020825.2.1	-1.28077	0.000803184		MELO3C016168.2.1	-1.43845	0.00876478		MELO3C023938.2.1	2.31893	0.000612376		MELO3C033392.2.1	-3.59965	0.0139173		MELO3C016173.2.1	-4.14386	4.82619e-15
MELO3C005779.2.1	1.05175	0.000514085		MELO3C009509.2.1	1.30529	1.03178e-07		MELO3C003418.2.1	1.58828	0.00109102		MELO3C020441.2.1	1.00635	1.99027e-07		MELO3C020812.2.1	-1.77379	1.07477e-09		MELO3C016174.2.1	1.2364	0.000625384		MELO3C009989.2.1	-3.65819	0.00396361		MELO3C008854.2.1	-1.0671	2.73307e-05		MELO3C016182.2.1	-1.11484	2.21658e-23
MELO3C005790.2.1	1.20736	0.0268502		MELO3C009470.2.1	-1.0015	0.0163957		MELO3C003491.2.1	1.13407	0.0137186		MELO3C020432.2.1	1.0281	5.82004e-07		MELO3C020785.2.1	-2.43217	0.0215294		MELO3C016173.2.1	-3.25235	5.74421e-10		MELO3C030957.2.1	-5.69668	4.73712e-08		MELO3C008818.2.1	-3.09186	0.0429802		MELO3C016184.2.1	-3.99167	4.38175e-14
MELO3C005844.2.1	1.13892	2.4112e-05		MELO3C009405.2.1	-1.0616	0.0155187		MELO3C003518.2.1	2.01753	0.0187779		MELO3C020426.2.1	-1.09992	0.0463716		MELO3C021923.2.1	-1.26389	0.00304049		MELO3C016180.2.1	1.06516	3.98529e-13		MELO3C030958.2.1	-5.44453	3.77675e-09		MELO3C008814.2.1	1.16606	1.9986e-05		MELO3C016185.2.1	1.47822	3.57115e-09
MELO3C005912.2.1	1.14458	0.000597333		MELO3C009293.2.1	1.1314	0.00456043		MELO3C003540.2.1	1.69426	0.0223037		MELO3C020425.2.1	-1.32967	0.000220102		MELO3C021907.2.1	-1.19071	0.000189318		MELO3C016182.2.1	-1.21605	3.8478e-27		MELO3C009934.2.1	-1.01467	0.046815		MELO3C008806.2.1	-1.20759	0.000750366		MELO3C016188.2.1	-1.23147	3.91071e-05
MELO3C005921.2.1	-1.67821	4.76821e-06		MELO3C009259.2.1	1.04705	0.0334997		MELO3C003565.2.1	1.77904	0.0236346		MELO3C000203.2.1	7.62122	0.00109714		MELO3C021878.2.1	-5.12141	0.0139003		MELO3C032798.2.1	-1.61354	0.0351692		MELO3C009933.2.1	3.99037	0.00285696		MELO3C033405.2.1	-3.78825	0.0264031		MELO3C016190.2.1	-1.44782	1.12513e-06
MELO3C020507.2.1	1.02146	7.05649e-06		MELO3C009251.2.1	1.4798	0.0179852		MELO3C003575.2.1	1.05454	0.000868712		MELO3C031347.2.1	7.33921	8.78189e-05		MELO3C021853.2.1	-1.4856	5.15562e-06		MELO3C016184.2.1	-3.15278	1.41232e-09		MELO3C009930.2.1	2.3507	6.96813e-06		MELO3C008804.2.1	6.13988	0.0088282		MELO3C016193.2.1	-1.00791	1.36614e-06
MELO3C020570.2.1	-1.47849	0.000372733		MELO3C009245.2.1	-1.29085	0.026239		MELO3C003592.2.1	1.83238	0.00817224		MELO3C031778.2.1	-1.5258	0.0302504		MELO3C021851.2.1	-1.09315	0.00692108		MELO3C016185.2.1	1.27078	4.58975e-07		MELO3C030966.2.1	-1.06923	0.0154468		MELO3C025274.2.1	1.16411	0.00867538		MELO3C016196.2.1	1.02061	2.05581e-16
MELO3C026843.2.1	-1.73796	0.0022163		MELO3C009239.2.1	-1.7882	0.000764663		MELO3C003638.2.1	-1.29476	0.0192921		MELO3C020393.2.1	-1.56601	0.0341416		MELO3C021823.2.1	-2.81896	1.45052e-05		MELO3C016188.2.1	-1.03603	0.000459558		MELO3C030968.2.1	1.47076	0.0125419		MELO3C025262.2.1	-2.3152	0.0170464		MELO3C016197.2.1	2.62108	2.67516e-06
MELO3C026848.2.1	1.04509	0.0348708		MELO3C009217.2.1	1.93426	0.00219422		MELO3C003652.2.1	-1.11223	0.000474697		MELO3C020370.2.1	-1.30545	0.00142732		MELO3C021821.2.1	-1.29548	0.0164576		MELO3C016190.2.1	-1.40689	2.33014e-06		MELO3C009895.2.1	-1.15416	0.000186265		MELO3C025251.2.1	-1.59553	0.00426831		MELO3C032802.2.1	5.39042	0.000118454
MELO3C004864.2.1	1.29933	0.00053231		MELO3C009160.2.1	1.74069	0.0070796		MELO3C003686.2.1	1.66642	0.00545237		MELO3C020369.2.1	1.44971	2.71458e-07		MELO3C024728.2.1	1.1755	0.000407707		MELO3C016196.2.1	1.14086	4.35078e-20		MELO3C030971.2.1	-2.81582	0.026497		MELO3C026034.2.1	-2.0455	0.0185561		MELO3C016203.2.1	1.90219	1.2777e-17
MELO3C004835.2.1	-2.62794	0.0140679		MELO3C009167.2.1	-1.21114	0.00530246		MELO3C003678.2.1	1.22106	0.00147091		MELO3C020341.2.1	1.00112	2.90079e-05		MELO3C024753.2.1	1.20981	2.131e-08		MELO3C016197.2.1	2.23746	7.29629e-05		MELO3C009859.2.1	-1.09702	0.00197974		MELO3C026004.2.1	-2.88048	2.87013e-05		MELO3C016218.2.1	-1.8261	1.37716e-15
MELO3C004713.2.1	1.05054	0.000204386		MELO3C009159.2.1	1.51098	0.021923		MELO3C003696.2.1	1.37936	9.75186e-06		MELO3C008526.2.1	-1.66406	0.0175777		MELO3C034855.2.1	-1.62167	0.0135001		MELO3C032802.2.1	4.34567	0.00239089		MELO3C009855.2.1	-4.38271	0.00595487		MELO3C026803.2.1	-1.51874	0.000126933		MELO3C016214.2.1	-1.12618	0.0128382
MELO3C025525.2.1	1.05452	2.95608e-08		MELO3C009145.2.1	1.01509	0.0016387		MELO3C003731.2.1	1.35968	1.84977e-05		MELO3C008657.2.1	-1.644	0.0171455		MELO3C024794.2.1	-6.10395	0.000433875		MELO3C016203.2.1	2.02014	1.23458e-19		MELO3C009840.2.1	-2.17736	0.0132228		MELO3C026340.2.1	-1.48801	0.0171399		MELO3C016219.2.1	1.9223	0.000397458
MELO3C025521.2.1	-2.7548	0.00571708		MELO3C009133.2.1	1.31074	0.0235315		MELO3C003742.2.1	4.7916	0.00542523		MELO3C008659.2.1	-3.2424	1.75634e-15		MELO3C024792.2.1	1.66326	0.00731283		MELO3C016218.2.1	-1.68293	1.47016e-13		MELO3C009765.2.1	-1.08176	0.00556305		MELO3C026342.2.1	1.07631	2.14216e-05		MELO3C016221.2.1	-1.4501	3.01322e-05
MELO3C021686.2.1	4.31851	0.0139812		MELO3C022228.2.1	-2.93503	3.01306e-08		MELO3C003803.2.1	2.74944	0.0410757		MELO3C008672.2.1	2.48682	0.0251567		MELO3C019213.2.1	1.25192	3.94433e-06		MELO3C016214.2.1	-1.05299	0.0197129		MELO3C009770.2.1	1.62045	4.50247e-05		MELO3C014224.2.1	3.13365	0.0125631		MELO3C016226.2.1	-1.01374	4.82698e-06
MELO3C021688.2.1	1.14082	0.00847803		MELO3C022180.2.1	-1.01415	0.00541554		MELO3C003818.2.1	1.2632	0.000731768		MELO3C008674.2.1	-25.209	0.00336121		MELO3C019221.2.1	-4.0944	0.0259765		MELO3C016219.2.1	1.78352	0.00107905		MELO3C009757.2.1	-2.10857	5.81965e-06		MELO3C014257.2.1	-1.35414	0.00821697		MELO3C016230.2.1	1.08092	0.000170628
MELO3C021708.2.1	-1.47438	0.000191487		MELO3C022162.2.1	4.62708	0.00884377		MELO3C003881.2.1	1.37378	0.0104079		MELO3C008695.2.1	1.38435	0.00443881		MELO3C019224.2.1	1.72342	0.00274142		MELO3C016221.2.1	-1.55595	7.37685e-06		MELO3C009740.2.1	-2.26983	0.0150881		MELO3C014261.2.1	-2.24224	0.00737431		MELO3C016231.2.1	1.54298	0.00244001
MELO3C021725.2.1	3.97497	0.0210777		MELO3C022133.2.1	1.27062	0.00730142		MELO3C003889.2.1	1.91413	0.0395998		MELO3C003976.2.1	-1.88935	0.0151734		MELO3C019229.2.1	-4.29231	0.016348		MELO3C016231.2.1	1.49622	0.00345283		MELO3C009739.2.1	1.63272	0.0381496		MELO3C003101.2.1	1.33619	0.0463776		MELO3C016232.2.1	1.98173	1.64749e-08
MELO3C002823.2.1	1.28007	0.0356299		MELO3C022131.2.1	1.01926	8.39269e-07		MELO3C026491.2.1	6.4788	0.0119588		MELO3C003996.2.1	-1.24255	0.0286101		MELO3C019243.2.1	-2.31054	1.65406e-07		MELO3C016232.2.1	2.33387	2.57665e-11		MELO3C030990.2.1	-1.04572	0.0111191		MELO3C003098.2.1	-2.23013	2.50654e-06		MELO3C032809.2.1	1.77297	0.000218936
MELO3C035499.2.1	1.23077	0.000646965		MELO3C022127.2.1	5.49167	0.0134858		MELO3C018259.2.1	1.28856	0.000502366		MELO3C004004.2.1	-1.18699	2.81735e-05		MELO3C019290.2.1	-4.57624	1.76191e-06		MELO3C032809.2.1	1.48349	0.00234481		MELO3C009733.2.1	-1.16272	0.00192886		MELO3C003109.2.1	1.08336	3.30352e-07		MELO3C032583.2.1	2.50134	1.5945e-22
MELO3C002719.2.1	1.27043	3.0619e-07		MELO3C022108.2.1	1.33057	0.00491655		MELO3C018242.2.1	3.80451	0.000456704		MELO3C004065.2.1	-2.70648	0.0318971		MELO3C034954.2.1	-2.10877	0.0329456		MELO3C032583.2.1	2.71698	3.4556e-26		MELO3C009728.2.1	1.72578	0.0476707		MELO3C003113.2.1	-3.81391	0.000337218		MELO3C032586.2.1	-1.00528	9.31078e-10
MELO3C002703.2.1	1.08175	3.16995e-05		MELO3C022027.2.1	1.32795	3.07425e-08		MELO3C018184.2.1	1.09323	0.0269868		MELO3C004079.2.1	-1.9944	0.0400935		MELO3C019297.2.1	-1.67942	0.0166804		MELO3C016243.2.1	1.17458	0.0132727		MELO3C009720.2.1	-1.79036	1.33874e-05		MELO3C003119.2.1	1.17386	2.433e-06		MELO3C016243.2.1	1.36747	0.00320282
MELO3C002693.2.1	1.09724	0.00562496		MELO3C021993.2.1	-2.06538	0.00558444		MELO3C018185.2.1	2.13014	0.0103936		MELO3C004195.2.1	-1.44178	0.011312		MELO3C019300.2.1	1.09671	0.0168163		MELO3C016245.2.1	1.0352	5.71471e-10		MELO3C009715.2.1	-1.89212	0.0260703		MELO3C003138.2.1	-2.25525	0.000198088		MELO3C016246.2.1	1.28228	4.15038e-12
MELO3C002681.2.1	1.09006	0.00795795		MELO3C033612.2.1	2.73984	0.000123812		MELO3C018149.2.1	1.51603	0.0460963		MELO3C000157.2.1	-1.32314	0.00864603		MELO3C019310.2.1	-1.19205	0.00509521		MELO3C016246.2.1	1.14956	6.18137e-10		MELO3C009656.2.1	-2.14002	0.0127258		MELO3C003148.2.1	3.0765	0.000381799		MELO3C016259.2.1	3.17433	0.00187141
MELO3C002673.2.1	1.08611	0.013078		MELO3C021979.2.1	1.45067	0.0499995		MELO3C018122.2.1	3.04224	0.0101684		MELO3C004211.2.1	1.30118	0.0159217		MELO3C019330.2.1	-1.07338	0.0141733		MELO3C016259.2.1	3.55749	0.000466486		MELO3C009649.2.1	-4.95007	2.93578e-05		MELO3C003149.2.1	-2.90833	0.0236106		MELO3C016260.2.1	1.90521	7.29241e-35
MELO3C002671.2.1	1.03432	0.000635921		MELO3C021487.2.1	1.56758	0.00157116		MELO3C030763.2.1	-1.22038	0.000627812		MELO3C004212.2.1	1.93554	2.13405e-05		MELO3C019337.2.1	-2.08947	0.00221819		MELO3C016260.2.1	1.91098	6.53193e-35		MELO3C009508.2.1	-3.77644	0.0499934		MELO3C003172.2.1	2.23182	0.00675893		MELO3C016267.2.1	5.79265	2.10077e-17
MELO3C002661.2.1	-4.41929	0.000814885		MELO3C021496.2.1	19.6889	0.0329367		MELO3C012817.2.1	3.15614	0.026409		MELO3C004219.2.1	-1.36728	0.000136146		MELO3C019365.2.1	1.07917	0.00663445		MELO3C016267.2.1	4.75703	4.33444e-12		MELO3C009485.2.1	-2.97995	0.00253941		MELO3C033198.2.1	-3.98513	0.0389303		MELO3C016268.2.1	2.05904	1.88375e-06
MELO3C002599.2.1	1.12188	0.0357251		MELO3C021509.2.1	-4.20221	0.0400957		MELO3C000655.2.1	1.06126	0.00580218		MELO3C004269.2.1	1.02785	0.012992		MELO3C013454.2.1	-1.20223	1.43731e-06		MELO3C016268.2.1	1.36134	0.00245325		MELO3C009476.2.1	-1.50602	4.04393e-05		MELO3C003231.2.1	1.06383	0.000455488		MELO3C032813.2.1	2.74715	0.00243219
MELO3C002524.2.1	-1.01945	0.0156141		MELO3C021566.2.1	-1.38479	0.0117714		MELO3C012837.2.1	-1.08569	0.0165603		MELO3C004338.2.1	1.62987	0.00026482		MELO3C013466.2.1	1.34815	0.0303215		MELO3C032813.2.1	3.33239	0.000171394		MELO3C009470.2.1	-1.56663	0.000229768		MELO3C003277.2.1	-1.53338	7.29901e-08		MELO3C016273.2.1	2.07588	1.17087e-06
MELO3C002521.2.1	-1.57093	1.92211e-10		MELO3C021615.2.1	1.30961	0.011711		MELO3C012852.2.1	-1.0718	0.0279378		MELO3C004351.2.1	-3.98933	0.0297393		MELO3C013526.2.1	-1.6793	0.0111842		MELO3C016273.2.1	1.94074	5.89966e-06		MELO3C009460.2.1	-1.13169	0.0193941		MELO3C003299.2.1	1.97207	4.80388e-06		MELO3C016270.2.1	2.90111	0.000117137
MELO3C002508.2.1	-1.29268	0.00727384		MELO3C025480.2.1	1.00393	6.72705e-05		MELO3C012873.2.1	6.34689	0.00571827		MELO3C004362.2.1	1.23071	0.00629309		MELO3C013539.2.1	-1.08468	1.07508e-05		MELO3C016270.2.1	3.37692	6.56461e-06		MELO3C009450.2.1	-2.41829	9.47728e-05		MELO3C014698.2.1	1.09032	1.95283e-07		MELO3C016284.2.1	1.51005	1.27387e-07
MELO3C002453.2.1	1.65526	8.31892e-05		MELO3C025501.2.1	1.11862	7.17224e-06		MELO3C012906.2.1	-1.18982	0.0375348		MELO3C004373.2.1	-1.76804	5.535e-05		MELO3C013615.2.1	-1.3037	0.00321992		MELO3C016274.2.1	-1.57113	8.73166e-06		MELO3C009444.2.1	-1.42083	0.0113087		MELO3C014696.2.1	-1.27463	0.0209764		MELO3C016287.2.1	-3.67887	9.95651e-32
MELO3C002403.2.1	-1.2181	5.60717e-05		MELO3C000238.2.1	1.58608	0.0198996		MELO3C030787.2.1	4.56376	0.0111284		MELO3C004374.2.1	-3.96967	0.000201594		MELO3C013641.2.1	-1.65073	0.0227627		MELO3C016284.2.1	1.3635	2.04233e-06		MELO3C009420.2.1	-2.37696	0.0379843		MELO3C014692.2.1	1.76876	0.0438291		MELO3C016302.2.1	-1.62858	4.05355e-12
MELO3C002370.2.1	1.27203	0.00418142		MELO3C003056.2.1	1.17499	0.000988682		MELO3C012945.2.1	1.74606	0.00863939		MELO3C004382.2.1	1.20786	0.000391196		MELO3C013669.2.1	-1.1969	0.0367477		MELO3C016281.2.1	3.51726	0.0124028		MELO3C009406.2.1	-2.36519	0.025204		MELO3C014677.2.1	-1.28916	0.0196547		MELO3C016311.2.1	-5.20692	0.00010821
MELO3C002311.2.1	-5.16905	0.0229336		MELO3C022791.2.1	-1.94229	0.010379		MELO3C013006.2.1	2.29448	0.000814039		MELO3C004428.2.1	-1.04379	0.00433662		MELO3C013671.2.1	-1.57283	0.00217045		MELO3C016287.2.1	-2.77509	6.24295e-19		MELO3C009405.2.1	-1.0871	0.0233403		MELO3C014678.2.1	-1.10445	0.00323611		MELO3C032818.2.1	-2.4099	2.08012e-19
MELO3C002292.2.1	-1.38994	0.0278719		MELO3C022815.2.1	1.01171	7.55819e-05		MELO3C013082.2.1	1.2207	0.00025101		MELO3C004434.2.1	-1.56151	0.00259345		MELO3C013690.2.1	1.15042	0.0164598		MELO3C016298.2.1	1.04852	2.68082e-10		MELO3C009386.2.1	-1.4774	0.0318967		MELO3C014666.2.1	1.27019	0.000232368		MELO3C027638.2.1	1.18954	0.00173845
MELO3C002287.2.1	-1.08451	0.0148233		MELO3C005070.2.1	1.51112	0.00818632		MELO3C013083.2.1	-1.05464	0.0456873		MELO3C031342.2.1	-1.41189	0.00770616		MELO3C013682.2.1	1.40651	0.0374919		MELO3C016302.2.1	-1.7074	4.02819e-13		MELO3C009387.2.1	-2.42844	6.24257e-05		MELO3C014672.2.1	-2.78056	8.33917e-05		MELO3C016309.2.1	-3.22267	4.15018e-20
MELO3C002222.2.1	1.07511	0.0428718		MELO3C005109.2.1	-1.01091	0.000184086		MELO3C022669.2.1	1.08135	0.039216		MELO3C004474.2.1	1.13939	0.0308158		MELO3C034813.2.1	1.19398	0.000800333		MELO3C016311.2.1	-4.33306	0.000324673		MELO3C009369.2.1	-1.3659	0.00628638		MELO3C014644.2.1	1.20695	0.000313285		MELO3C016313.2.1	-2.96163	3.49984e-12
MELO3C002209.2.1	-1.31128	2.72421e-05		MELO3C005136.2.1	-1.46507	6.90263e-09		MELO3C022686.2.1	1.92008	0.0124693		MELO3C004504.2.1	1.384	0.0137923		MELO3C013686.2.1	1.14973	0.00927762		MELO3C032818.2.1	-2.49393	1.95141e-20		MELO3C031011.2.1	6.82604	0.00931251		MELO3C014638.2.1	-3.67938	0.000214973		MELO3C016316.2.1	-1.61494	1.87479e-23
MELO3C002159.2.1	1.01019	1.74548e-05		MELO3C005197.2.1	8.87139	1.10043e-05		MELO3C022734.2.1	2.18285	0.00394118		MELO3C004516.2.1	1.31377	5.22703e-06		MELO3C013687.2.1	1.35162	2.10445e-05		MELO3C027638.2.1	1.26983	0.000786659		MELO3C031012.2.1	-7.95527	8.6956e-05		MELO3C031065.2.1	-4.20886	0.000365262		MELO3C016322.2.1	1.60984	5.54948e-06
MELO3C002154.2.1	-1.23275	0.0323193		MELO3C005225.2.1	-1.3023	0.0275258		MELO3C022754.2.1	-1.13348	0.0483962		MELO3C004527.2.1	2.04897	0.0165056		MELO3C025898.2.1	-1.37901	0.0106781		MELO3C016309.2.1	-2.68645	2.00088e-15		MELO3C009370.2.1	-1.0536	4.70962e-09		MELO3C014635.2.1	-3.94898	0.0327516		MELO3C016314.2.1	1.07083	3.88486e-18
MELO3C002131.2.1	1.08676	0.00495086		MELO3C005306.2.1	-1.68599	0.0151266		MELO3C024017.2.1	2.63239	0.0270791		MELO3C004529.2.1	-1.11933	0.000375887		MELO3C025879.2.1	1.0467	0.000371912		MELO3C016313.2.1	-2.38373	3.29386e-10		MELO3C009337.2.1	1.4626	0.0280788		MELO3C014603.2.1	-1.19005	0.0194073		MELO3C016318.2.1	-2.51137	1.71638e-09
MELO3C002109.2.1	1.01188	0.0209545		MELO3C005305.2.1	1.0127	0.0239857		MELO3C024000.2.1	1.38788	0.00460119		MELO3C004555.2.1	-1.98293	0.00334575		MELO3C026875.2.1	-1.06587	0.00428492		MELO3C016316.2.1	-1.7428	1.18484e-26		MELO3C009329.2.1	3.96104	3.39146e-05		MELO3C014602.2.1	-1.76461	0.0176394		MELO3C016334.2.1	5.67236	2.42197e-11
MELO3C002073.2.1	-2.35722	0.00627786		MELO3C005357.2.1	-1.17306	0.040751		MELO3C023938.2.1	1.69916	0.0142945		MELO3C004562.2.1	-1.67986	0.00235338		MELO3C019653.2.1	1.07205	8.26233e-06		MELO3C016322.2.1	2.01721	9.81077e-09		MELO3C009305.2.1	-1.87055	3.13285e-08		MELO3C014593.2.1	-4.01781	0.0122534		MELO3C016343.2.1	-1.21712	1.96983e-12
MELO3C002030.2.1	1.43696	0.000613176		MELO3C005361.2.1	1.11931	0.0114076		MELO3C023927.2.1	1.79369	0.0160923		MELO3C004576.2.1	-2.83599	0.000199821		MELO3C019649.2.1	-2.47676	2.01099e-05		MELO3C016323.2.1	1.44259	0.0155376		MELO3C009293.2.1	1.83211	1.57173e-06		MELO3C014580.2.1	-1.5508	0.0106351		MELO3C016338.2.1	4.35476	0.00019405
MELO3C002022.2.1	1.02094	0.000640747		MELO3C005363.2.1	1.21512	0.0252308		MELO3C026732.2.1	1.90094	0.000831127		MELO3C004582.2.1	-1.17844	0.0485421		MELO3C019643.2.1	-1.76846	4.37475e-05		MELO3C016314.2.1	1.01425	2.27332e-16		MELO3C031030.2.1	-1.22838	0.0186869		MELO3C014579.2.1	-1.97199	0.00937126		MELO3C016342.2.1	-1.22839	7.45673e-18
MELO3C001986.2.1	-1.19195	0.0388863		MELO3C005385.2.1	6.2191	0.000822472		MELO3C024885.2.1	1.68087	0.00153266		MELO3C004585.2.1	-1.07757	0.0197741		MELO3C019610.2.1	6.55218	0.00171157		MELO3C016318.2.1	-1.77423	7.98059e-06		MELO3C009249.2.1	-1.18987	0.0162021		MELO3C014577.2.1	-3.62834	0.00118893		MELO3C016348.2.1	-1.53842	1.56779e-15
MELO3C008197.2.1	-1.03922	0.00433654		MELO3C005400.2.1	1.21683	9.22205e-10		MELO3C026897.2.1	1.05085	0.00173601		MELO3C004591.2.1	-1.25427	0.0093736		MELO3C019590.2.1	-1.42545	0.0025552		MELO3C032597.2.1	-3.51773	0.0367836		MELO3C009233.2.1	1.77488	0.0117714		MELO3C014530.2.1	-1.27205	0.000141269		MELO3C016349.2.1	1.54017	7.68114e-21
MELO3C008214.2.1	-1.79675	0.0229336		MELO3C005401.2.1	1.02384	3.32968e-06		MELO3C026611.2.1	3.90646	0.0299055		MELO3C004596.2.1	1.80195	0.00127856		MELO3C025698.2.1	-4.36599	0.024262		MELO3C016334.2.1	5.50828	9.42405e-11		MELO3C009219.2.1	1.10223	0.0246922		MELO3C014520.2.1	5.33731	0.00398163		MELO3C016351.2.1	2.59445	1.75643e-12
MELO3C008244.2.1	1.2459	0.00415446		MELO3C005411.2.1	1.11372	1.86127e-05		MELO3C009942.2.1	1.00537	0.0470139		MELO3C004617.2.1	1.02162	8.30639e-07		MELO3C025762.2.1	1.19829	0.00398544		MELO3C016343.2.1	-1.13511	5.65811e-11		MELO3C009217.2.1	2.45526	0.000154738		MELO3C014511.2.1	1.84769	0.000861385		MELO3C016355.2.1	2.21049	2.71256e-06
MELO3C008252.2.1	-3.88563	0.00010059		MELO3C005446.2.1	1.3843	1.17786e-08		MELO3C009937.2.1	1.13793	0.0110439		MELO3C004634.2.1	-1.01975	0.0337295		MELO3C025771.2.1	1.24408	0.00346467		MELO3C016338.2.1	4.16649	0.000381335		MELO3C031032.2.1	-3.08616	1.66142e-10		MELO3C014507.2.1	2.5796	0.0139015		MELO3C016360.2.1	-1.90249	1.73627e-05
MELO3C008307.2.1	-1.15537	0.0414964		MELO3C005464.2.1	1.06508	1.05758e-05		MELO3C009923.2.1	1.55882	0.0138591		MELO3C004645.2.1	1.0336	7.02661e-07		MELO3C026922.2.1	-2.52959	0.0280733		MELO3C016342.2.1	-1.15178	6.69859e-16		MELO3C009199.2.1	-3.09426	8.19377e-20		MELO3C014480.2.1	-4.63284	3.52161e-06		MELO3C016367.2.1	-1.2936	0.0114203
MELO3C029909.2.1	1.16845	0.000339825		MELO3C005472.2.1	1.24391	5.15466e-05		MELO3C009911.2.1	1.11272	0.00177539		MELO3C004647.2.1	-1.73548	0.00432364		MELO3C021457.2.1	1.5505	3.06517e-05		MELO3C016348.2.1	-1.28452	2.84757e-11		MELO3C009169.2.1	-2.48444	0.000260574		MELO3C014469.2.1	4.54508	5.96555e-06		MELO3C016370.2.1	1.2293	3.51793e-12
MELO3C008342.2.1	-1.78798	0.000535236		MELO3C005476.2.1	1.07378	0.0075678		MELO3C009920.2.1	1.20559	0.00817967		MELO3C004661.2.1	-1.79641	0.0066123		MELO3C021456.2.1	1.40193	3.19395e-08		MELO3C016349.2.1	1.38663	3.963e-17		MELO3C009167.2.1	-1.02559	0.035059		MELO3C014468.2.1	4.35247	3.46045e-05		MELO3C016357.2.1	-2.83435	2.37052e-10
MELO3C008367.2.1	-1.02356	0.00256746		MELO3C005502.2.1	3.2701	0.000985061		MELO3C009864.2.1	1.97376	0.00276093		MELO3C023203.2.1	1.19628	0.0247482		MELO3C021447.2.1	2.01234	0.01505		MELO3C016351.2.1	2.57196	2.85425e-12		MELO3C009145.2.1	1.02552	0.00338842		MELO3C014465.2.1	3.53818	0.00394373		MELO3C016358.2.1	-5.60453	2.54121e-44
MELO3C008413.2.1	1.11286	0.0274964		MELO3C005532.2.1	1.86143	0.000387747		MELO3C009863.2.1	1.03778	0.0169117		MELO3C023237.2.1	-2.27165	0.0481435		MELO3C021436.2.1	1.03696	6.5684e-06		MELO3C016355.2.1	2.55672	5.10583e-08		MELO3C009120.2.1	1.10455	0.00178292		MELO3C031105.2.1	-1.33478	0.0314916		MELO3C016365.2.1	-1.07606	1.0071e-08
MELO3C008429.2.1	-1.43517	0.00125106		MELO3C005561.2.1	1.10721	0.00448954		MELO3C009855.2.1	3.59781	0.0182831		MELO3C023255.2.1	-2.86587	0.00221009		MELO3C021426.2.1	-4.06667	0.0113203		MELO3C016360.2.1	-1.31494	0.00336255		MELO3C022228.2.1	-2.04973	0.000104992		MELO3C014441.2.1	-1.01005	0.00136266		MELO3C016369.2.1	-2.14602	1.8628e-27
MELO3C008455.2.1	1.05609	0.0221347		MELO3C005602.2.1	-1.68191	0.000727192		MELO3C009791.2.1	1.39152	0.000903054		MELO3C023272.2.1	1.65826	0.00239579		MELO3C021407.2.1	-1.38016	0.0316023		MELO3C016367.2.1	-1.05681	0.03924		MELO3C022213.2.1	-2.33304	0.00403671		MELO3C014438.2.1	2.09804	0.0427775		MELO3C016371.2.1	1.60459	4.70621e-25
MELO3C011705.2.1	-2.05541	0.00289838		MELO3C005640.2.1	-1.06872	0.00810998		MELO3C009765.2.1	1.07038	0.00451715		MELO3C023316.2.1	-3.24712	0.000411071		MELO3C021406.2.1	-1.03839	0.0340482		MELO3C016370.2.1	1.48422	3.94777e-17		MELO3C022118.2.1	-5.183	1.14448e-07		MELO3C014437.2.1	1.47298	0.0106391		MELO3C016374.2.1	-1.46008	2.64869e-12
MELO3C030151.2.1	-7.31408	0.0141465		MELO3C005664.2.1	1.27123	8.31212e-06		MELO3C009757.2.1	1.29393	0.00559525		MELO3C023335.2.1	-1.69468	0.00956757		MELO3C021401.2.1	-3.0141	0.00699428		MELO3C016357.2.1	-2.42879	5.2224e-08		MELO3C022107.2.1	1.08963	0.00798609		MELO3C014427.2.1	1.75304	0.0078252		MELO3C016379.2.1	-1.02846	1.24315e-08
MELO3C025019.2.1	1.04045	0.0480854		MELO3C005710.2.1	-3.00336	0.000557121		MELO3C030717.2.1	-1.0128	0.000132814		MELO3C020982.2.1	-2.92614	4.29842e-07		MELO3C021379.2.1	-1.18848	0.0138111		MELO3C016358.2.1	-4.86907	5.20708e-36		MELO3C022076.2.1	-1.24674	0.0410789		MELO3C014416.2.1	-3.67422	0.000142262		MELO3C016373.2.1	-1.31943	7.92697e-10
MELO3C020007.2.1	-1.84068	0.00596951		MELO3C005779.2.1	1.05063	0.000422324		MELO3C009740.2.1	1.92245	0.0174996		MELO3C020971.2.1	-2.29648	0.0137085		MELO3C021377.2.1	1.18364	0.00423235		MELO3C016365.2.1	-1.33406	1.21669e-12		MELO3C033610.2.1	3.55654	0.00157744		MELO3C014402.2.1	-3.71129	0.00451709		MELO3C032603.2.1	-1.633	7.01713e-15
MELO3C019981.2.1	-1.19341	0.0393214		MELO3C005790.2.1	1.24613	0.0200592		MELO3C009714.2.1	1.79021	0.00099715		MELO3C020941.2.1	-1.22776	0.0019405		MELO3C021360.2.1	-1.06715	0.035271		MELO3C016369.2.1	-1.76834	2.09347e-19		MELO3C028132.2.1	2.10487	0.0379843		MELO3C014304.2.1	1.42625	0.0135121		MELO3C016382.2.1	-1.0717	7.13234e-14
MELO3C019979.2.1	1.09246	3.05787e-05		MELO3C005825.2.1	1.3959	0.0498029		MELO3C009709.2.1	-1.09722	0.00303144		MELO3C020880.2.1	2.22419	0.00120276		MELO3C021366.2.1	1.24007	1.94586e-08		MELO3C016371.2.1	1.49951	5.32791e-22		MELO3C033612.2.1	2.90621	9.8623e-05		MELO3C014294.2.1	-2.18594	3.27365e-06		MELO3C016384.2.1	2.13057	2.52523e-06
MELO3C019791.2.1	1.09059	0.00021692		MELO3C005839.2.1	-1.33965	0.0365655		MELO3C009637.2.1	3.74038	0.00997827		MELO3C020873.2.1	1.48655	0.0016107		MELO3C021354.2.1	-3.37875	0.00177568		MELO3C016374.2.1	-1.81368	9.17674e-18		MELO3C021979.2.1	2.36373	0.000989828		MELO3C014280.2.1	-1.58838	0.00201715		MELO3C016389.2.1	-2.42263	6.28968e-09
MELO3C019786.2.1	1.27775	0.0351672		MELO3C005848.2.1	1.12741	7.94731e-06		MELO3C031002.2.1	1.00626	0.025983		MELO3C020877.2.1	-1.10786	0.0148876		MELO3C021326.2.1	-1.32365	0.000149983		MELO3C016379.2.1	-1.12232	5.80218e-10		MELO3C021972.2.1	-2.21038	0.0349406		MELO3C014266.2.1	1.76954	2.98434e-05		MELO3C016394.2.1	-1.86072	4.57337e-16
MELO3C019772.2.1	3.22112	0.04297		MELO3C005844.2.1	1.18947	7.42307e-06		MELO3C009569.2.1	1.31863	0.0069106		MELO3C020865.2.1	-1.10763	3.7063e-06		MELO3C021310.2.1	-2.77804	1.74026e-05		MELO3C016373.2.1	-1.20825	1.89901e-08		MELO3C021478.2.1	-5.02547	0.000901877		MELO3C026772.2.1	1.16684	0.0061548		MELO3C016400.2.1	2.85767	1.73035e-07
MELO3C026525.2.1	-1.05842	0.0468625		MELO3C005889.2.1	-1.09783	0.00725145		MELO3C009500.2.1	1.66523	0.041744		MELO3C020861.2.1	-3.77715	2.31436e-17		MELO3C021306.2.1	-1.22796	0.00192639		MELO3C032603.2.1	-1.56046	1.03505e-13		MELO3C021499.2.1	1.47656	0.00013368		MELO3C026773.2.1	2.30244	0.000935839		MELO3C016390.2.1	3.42244	2.69316e-09
MELO3C026535.2.1	1.4125	0.00106368		MELO3C005898.2.1	1.10051	9.99327e-07		MELO3C009495.2.1	4.28563	0.0157372		MELO3C020825.2.1	-1.56494	3.16836e-05		MELO3C034931.2.1	1.31046	0.00634814		MELO3C016380.2.1	-3.52011	0.0362809		MELO3C021509.2.1	-5.2437	0.0154625		MELO3C031220.2.1	-1.09075	0.0237185		MELO3C016392.2.1	-1.00265	3.64932e-06
MELO3C026546.2.1	1.3991	0.000945629		MELO3C005912.2.1	1.14725	0.000472931		MELO3C009479.2.1	-1.06077	0.00206675		MELO3C020812.2.1	-1.65982	8.53423e-09		MELO3C021292.2.1	-1.47737	6.5908e-11		MELO3C016382.2.1	-1.02792	7.28528e-13		MELO3C021545.2.1	-1.05418	0.0221686		MELO3C023017.2.1	-2.46663	4.14284e-05		MELO3C016396.2.1	1.61335	1.74236e-08
MELO3C011491.2.1	-1.84367	0.0264463		MELO3C005921.2.1	-1.59788	1.12407e-05		MELO3C009476.2.1	1.18523	0.00086676		MELO3C020804.2.1	1.89977	0.000595003		MELO3C021285.2.1	1.09198	0.00401339		MELO3C016384.2.1	1.85219	4.9389e-05		MELO3C021548.2.1	-2.1355	0.00142776		MELO3C023034.2.1	1.13585	0.00119993		MELO3C016405.2.1	-3.54925	0.00199927
MELO3C011396.2.1	1.40591	0.0246201		MELO3C020507.2.1	1.20712	6.48953e-08		MELO3C009458.2.1	-4.36121	0.029275		MELO3C020797.2.1	2.20541	0.00819741		MELO3C021278.2.1	1.03168	8.68406e-06		MELO3C016389.2.1	-1.65538	6.30402e-06		MELO3C021555.2.1	-3.53747	9.67822e-07		MELO3C023045.2.1	-1.44005	0.00133898		MELO3C026806.2.1	-4.5056	0.000312597
MELO3C030296.2.1	1.77362	0.00661336		MELO3C020560.2.1	-1.10216	2.67901e-07		MELO3C009452.2.1	1.17405	0.0394839		MELO3C020785.2.1	-2.47975	0.0181291		MELO3C021277.2.1	1.2253	7.94841e-07		MELO3C016394.2.1	-1.93666	3.503e-17		MELO3C021607.2.1	5.00987	0.049616		MELO3C023041.2.1	-2.3517	0.000283057		MELO3C016408.2.1	3.44471	1.0553e-41
MELO3C011286.2.1	1.20167	0.0302385		MELO3C020570.2.1	-1.85611	3.98133e-06		MELO3C009437.2.1	1.30284	0.0129391		MELO3C034723.2.1	-1.04738	0.0311861		MELO3C021205.2.1	-1.63686	0.00469925		MELO3C016400.2.1	2.88653	1.30903e-07		MELO3C021626.2.1	2.28387	0.0422153		MELO3C023058.2.1	1.34907	0.000116846		MELO3C027391.2.1	-1.80007	5.80548e-14
MELO3C011242.2.1	-2.78105	0.000199031		MELO3C035322.2.1	-1.41523	0.00948408		MELO3C009405.2.1	1.07609	0.0138165		MELO3C020769.2.1	-2.61934	0.0189265		MELO3C022233.2.1	-2.53586	0.00160362		MELO3C016402.2.1	1.75518	0.0184192		MELO3C021648.2.1	1.28355	0.0107624		MELO3C023067.2.1	-5.36899	0.000111985		MELO3C017542.2.1	1.63992	5.594e-07
MELO3C011216.2.1	1.05835	0.000549926		MELO3C020649.2.1	2.33607	0.00378293		MELO3C009391.2.1	1.66025	0.00285059		MELO3C021944.2.1	-1.74372	0.00639506		MELO3C022259.2.1	-1.45795	0.0107772		MELO3C016390.2.1	3.61533	3.13015e-10		MELO3C002943.2.1	-2.16179	0.00467781		MELO3C023074.2.1	-2.24762	1.27087e-05		MELO3C017545.2.1	1.42845	1.44788e-08
MELO3C011170.2.1	1.39886	0.000782103		MELO3C035293.2.1	7.20323	0.00480578		MELO3C009386.2.1	2.09005	0.000852464		MELO3C021942.2.1	-1.32458	0.00459687		MELO3C035237.2.1	-1.90185	0.0265135		MELO3C016396.2.1	1.83212	1.31106e-10		MELO3C002978.2.1	2.0336	0.0292185		MELO3C023078.2.1	-1.51865	7.24883e-06		MELO3C017540.2.1	-2.39159	0.00155428
MELO3C011169.2.1	1.00287	0.000308309		MELO3C020676.2.1	-1.15442	0.0301337		MELO3C009388.2.1	4.17486	0.0303767		MELO3C021923.2.1	-1.15994	0.0066635		MELO3C022310.2.1	-1.03147	0.00534677		MELO3C016405.2.1	-2.61825	0.011465		MELO3C025111.2.1	-1.58685	0.0387615		MELO3C020441.2.1	1.06217	3.54578e-08		MELO3C017541.2.1	-2.59854	8.31436e-10
MELO3C011156.2.1	1.05859	0.000652366		MELO3C026843.2.1	-1.71109	0.00231794		MELO3C009387.2.1	1.59569	0.00942778		MELO3C021878.2.1	-5.17397	0.0122968		MELO3C022339.2.1	2.42305	0.021357		MELO3C026806.2.1	-2.25655	0.00612305		MELO3C025110.2.1	-4.12993	0.000431405		MELO3C020432.2.1	1.00037	1.25134e-06		MELO3C017548.2.1	1.89533	3.09703e-08
MELO3C011116.2.1	-4.90939	0.00958531		MELO3C026848.2.1	1.09276	0.0242652		MELO3C009364.2.1	1.10101	0.00427305		MELO3C021867.2.1	-1.58535	0.000195151		MELO3C022341.2.1	-5.68	0.000416885		MELO3C016407.2.1	1.03163	7.02603e-19		MELO3C025105.2.1	-5.85597	0.00537732		MELO3C020425.2.1	-1.24367	0.000527068		MELO3C017557.2.1	7.20839	1.5468e-06
MELO3C011086.2.1	1.10949	0.0104726		MELO3C026856.2.1	1.57689	0.00640652		MELO3C009339.2.1	1.91087	0.00202299		MELO3C021853.2.1	-1.39304	1.64232e-05		MELO3C022354.2.1	-1.82689	1.76191e-06		MELO3C016408.2.1	3.69902	1.45556e-47		MELO3C025091.2.1	-1.10007	0.00567716		MELO3C000294.2.1	-2.90702	0.0479983		MELO3C017558.2.1	-2.45118	1.64729e-28
MELO3C011084.2.1	-1.13897	0.000128307		MELO3C004971.2.1	1.03426	0.0362167		MELO3C009330.2.1	2.22747	0.00144265		MELO3C021851.2.1	-1.18035	0.00309		MELO3C022363.2.1	1.32828	2.37544e-06		MELO3C017537.2.1	1.17059	2.76246e-16		MELO3C025086.2.1	-2.87571	8.25324e-05		MELO3C031778.2.1	-1.55826	0.025406		MELO3C032612.2.1	-1.92585	0.000291859
MELO3C011094.2.1	1.2375	0.0187456		MELO3C004864.2.1	1.33173	0.000304972		MELO3C009329.2.1	4.17816	2.03968e-05		MELO3C021823.2.1	-3.23132	5.70679e-07		MELO3C022429.2.1	-3.01211	1.79432e-06		MELO3C027391.2.1	-1.62923	1.07168e-11		MELO3C005156.2.1	2.09492	7.19958e-05		MELO3C020393.2.1	-1.67226	0.0222141		MELO3C017553.2.1	-2.08149	1.34996e-16
MELO3C011017.2.1	1.57256	0.0387073		MELO3C035553.2.1	-1.20059	0.00483418		MELO3C009305.2.1	1.76682	5.26616e-07		MELO3C021821.2.1	-2.84888	9.78823e-08		MELO3C022430.2.1	-2.64735	0.000372522		MELO3C017542.2.1	1.45939	9.37608e-06		MELO3C005243.2.1	2.14125	0.00167373		MELO3C020370.2.1	-1.26407	0.00185302		MELO3C017554.2.1	-1.78124	3.71844e-12
MELO3C011012.2.1	1.29972	0.0157232		MELO3C004801.2.1	-1.06027	0.0168868		MELO3C031020.2.1	-1.7389	0.0228525		MELO3C024728.2.1	1.217	0.000216969		MELO3C022440.2.1	3.71251	1.63717e-07		MELO3C017545.2.1	1.79974	6.66444e-13		MELO3C005250.2.1	1.19632	0.00538836		MELO3C020369.2.1	1.44444	3.11981e-07		MELO3C017559.2.1	-2.21949	3.90308e-06
MELO3C010982.2.1	-1.27002	0.0268183		MELO3C004761.2.1	-1.22527	0.000818234		MELO3C009293.2.1	-1.24037	0.0086487		MELO3C024753.2.1	1.21792	1.51707e-08		MELO3C022441.2.1	1.1798	6.44654e-07		MELO3C017540.2.1	-1.96553	0.00863707		MELO3C005264.2.1	1.01474	0.0232034		MELO3C020341.2.1	1.07129	7.24883e-06		MELO3C032827.2.1	1.54518	6.32227e-13
MELO3C030117.2.1	1.23388	0.0430142		MELO3C004713.2.1	1.05778	0.000145911		MELO3C009252.2.1	1.21506	0.00322024		MELO3C034856.2.1	-6.3252	0.00221435		MELO3C022468.2.1	1.13336	0.00177451		MELO3C017541.2.1	-2.49125	4.15036e-09		MELO3C005292.2.1	-4.89577	0.00860027		MELO3C008526.2.1	-2.14566	0.00263094		MELO3C032828.2.1	-1.07279	0.0156978
MELO3C010966.2.1	-1.40765	4.28364e-07		MELO3C025584.2.1	-1.03631	0.00116387		MELO3C009230.2.1	1.44702	0.0076607		MELO3C034855.2.1	-1.90455	0.00304818		MELO3C022477.2.1	-1.17102	0.00133081		MELO3C017548.2.1	2.4399	7.72545e-13		MELO3C005290.2.1	-1.23645	0.0491605		MELO3C031380.2.1	-1.17384	0.00512775		MELO3C017562.2.1	-1.4699	9.17356e-09
MELO3C010949.2.1	1.0386	0.0498113		MELO3C025532.2.1	1.09636	0.0345229		MELO3C009212.2.1	1.42958	0.0250529		MELO3C024777.2.1	1.73279	1.65755e-06		MELO3C022507.2.1	1.19734	0.0035187		MELO3C017551.2.1	-1.17903	1.74621e-13		MELO3C005308.2.1	2.31031	0.0498071		MELO3C008645.2.1	-1.26837	0.0154965		MELO3C032829.2.1	-2.09063	0.0226626
MELO3C010903.2.1	-1.30301	3.78927e-05		MELO3C025525.2.1	1.11866	1.86549e-09		MELO3C009204.2.1	-1.03723	0.00555602		MELO3C024792.2.1	1.51054	0.0156353		MELO3C022518.2.1	-1.27312	0.017909		MELO3C017557.2.1	6.76036	7.25595e-06		MELO3C005323.2.1	-1.71214	0.0131195		MELO3C008659.2.1	-3.21325	3.34554e-15		MELO3C017566.2.1	-2.92515	2.49086e-07
MELO3C010902.2.1	-1.88184	3.53837e-05		MELO3C025523.2.1	-1.8955	0.0477653		MELO3C009182.2.1	1.54527	0.0131731		MELO3C024799.2.1	-1.07508	0.0450843		MELO3C003305.2.1	1.04015	5.03601e-05		MELO3C017558.2.1	-2.1566	1.42396e-22		MELO3C033992.2.1	1.95914	7.51658e-06		MELO3C008674.2.1	-25.2153	0.00313161		MELO3C017569.2.1	-3.33324	1.68315e-26
MELO3C010891.2.1	1.20839	6.25874e-05		MELO3C021688.2.1	1.78438	1.12288e-05		MELO3C009181.2.1	1.06261	0.0294454		MELO3C024803.2.1	-4.68573	0.0257897		MELO3C003319.2.1	1.13793	0.00574763		MELO3C017553.2.1	-1.94837	9.94033e-15		MELO3C005458.2.1	1.85472	2.208e-06		MELO3C008693.2.1	-1.49563	0.0344816		MELO3C017571.2.1	2.11549	7.11373e-16
MELO3C010836.2.1	1.12076	0.00394078		MELO3C021708.2.1	-1.6799	1.48874e-05		MELO3C009170.2.1	2.96286	0.00150796		MELO3C027227.2.1	-1.66908	0.0279857		MELO3C003320.2.1	1.08216	0.00291892		MELO3C017554.2.1	-1.47359	9.44669e-09		MELO3C027179.2.1	1.87559	4.24644e-06		MELO3C008695.2.1	1.33619	0.00586351		MELO3C017579.2.1	-1.90338	3.36349e-13
MELO3C010811.2.1	-2.25751	0.0363265		MELO3C021705.2.1	1.13173	8.1258e-06		MELO3C009140.2.1	1.14174	0.000994993		MELO3C019213.2.1	1.10376	5.0041e-05		MELO3C003317.2.1	1.06669	6.53828e-08		MELO3C017559.2.1	-1.24889	0.00999704		MELO3C005476.2.1	1.91302	4.48178e-07		MELO3C031458.2.1	-1.01601	0.0449145		MELO3C017572.2.1	2.63746	9.6545e-25
MELO3C010810.2.1	-1.47457	0.000352774		MELO3C021813.2.1	1.25633	1.87653e-06		MELO3C009135.2.1	-1.01858	1.38127e-05		MELO3C019224.2.1	1.39696	0.0179722		MELO3C003370.2.1	1.7293	0.000902391		MELO3C032827.2.1	1.66903	7.80937e-15		MELO3C005502.2.1	3.1375	0.00392894		MELO3C003976.2.1	-1.98471	0.00960962		MELO3C017581.2.1	-3.12576	3.46112e-10
MELO3C010774.2.1	-2.33583	0.00283848		MELO3C035679.2.1	-1.68172	0.0354659		MELO3C009129.2.1	-1.10079	0.00118634		MELO3C019243.2.1	-2.47391	1.82885e-08		MELO3C003371.2.1	-3.69289	0.0127695		MELO3C017562.2.1	-1.23185	1.38296e-06		MELO3C005540.2.1	2.56176	0.000583551		MELO3C003996.2.1	-1.32499	0.0174279		MELO3C017585.2.1	-2.00671	0.0147788
MELO3C010751.2.1	-1.986	0.0326373		MELO3C002863.2.1	1.8393	0.0316429		MELO3C009126.2.1	1.42928	0.000903175		MELO3C019254.2.1	1.01777	0.0394517		MELO3C003382.2.1	-1.98694	0.0453325		MELO3C032829.2.1	-2.4828	0.0143068		MELO3C005576.2.1	-3.97947	0.0122945		MELO3C004004.2.1	-1.44377	2.8903e-07		MELO3C017586.2.1	-3.02436	1.41736e-06
MELO3C010749.2.1	-1.14195	0.00239041		MELO3C002823.2.1	1.35328	0.0230697		MELO3C009094.2.1	1.52438	0.0107326		MELO3C019290.2.1	-5.92179	1.35769e-08		MELO3C003384.2.1	-2.91466	0.00633999		MELO3C017566.2.1	-2.11634	0.000201012		MELO3C005599.2.1	-2.57477	0.0293943		MELO3C004042.2.1	-1.17945	0.0365897		MELO3C017580.2.1	2.09503	2.2813e-08
MELO3C010731.2.1	-1.41893	6.52482e-11		MELO3C035499.2.1	1.29647	0.000248825		MELO3C022176.2.1	1.31045	0.0350163		MELO3C019323.2.1	-2.14433	0.0281995		MELO3C030349.2.1	-2.38566	7.98842e-05		MELO3C017569.2.1	-2.87996	1.62319e-20		MELO3C005607.2.1	-2.68579	5.6651e-12		MELO3C004076.2.1	-2.42401	0.00798552		MELO3C017590.2.1	3.50748	2.37005e-14
MELO3C010661.2.1	1.34926	0.0209545		MELO3C002719.2.1	1.32897	6.41361e-08		MELO3C022162.2.1	6.6138	0.000284117		MELO3C019365.2.1	1.00369	0.0119823		MELO3C003394.2.1	1.14258	0.00587622		MELO3C017571.2.1	2.18351	8.66273e-17		MELO3C005629.2.1	8.91085	0.048012		MELO3C004079.2.1	-2.41127	0.0110522		MELO3C017588.2.1	2.19123	2.96648e-05
MELO3C015295.2.1	1.17107	9.64049e-09		MELO3C002703.2.1	1.06971	3.1067e-05		MELO3C022132.2.1	-1.16724	0.0120738		MELO3C025984.2.1	-2.06366	0.00939253		MELO3C030351.2.1	-1.45688	0.0437676		MELO3C017579.2.1	-2.10012	1.66287e-15		MELO3C005654.2.1	3.77263	0.000777192		MELO3C004098.2.1	1.88672	0.000991942		MELO3C017591.2.1	-2.77478	1.04534e-18
MELO3C015306.2.1	-2.67751	0.0294087		MELO3C002693.2.1	1.17381	0.00237794		MELO3C022090.2.1	-1.38222	2.26622e-16		MELO3C025950.2.1	-1.33246	0.0422987		MELO3C030366.2.1	-3.55479	0.00303663		MELO3C017572.2.1	2.69864	9.9493e-26		MELO3C005649.2.1	2.31192	0.00511914		MELO3C027082.2.1	1.50213	0.02245		MELO3C000329.2.1	-3.98689	0.00591122
MELO3C015315.2.1	1.23561	0.0495412		MELO3C002696.2.1	3.38578	0.0311002		MELO3C022076.2.1	1.24316	0.0262436		MELO3C013532.2.1	-3.92555	0.0397057		MELO3C003408.2.1	2.0362	2.5401e-07		MELO3C017581.2.1	-1.93803	0.000123613		MELO3C005710.2.1	-2.28212	0.0127258		MELO3C004189.2.1	1.09445	0.00168102		MELO3C017603.2.1	1.21946	0.0144954
MELO3C015338.2.1	1.21093	1.39925e-05		MELO3C002681.2.1	1.20048	0.00260854		MELO3C022062.2.1	1.35373	0.000614984		MELO3C013535.2.1	1.6009	0.0448978		MELO3C003418.2.1	-1.17125	0.0135814		MELO3C017586.2.1	-2.87433	2.91182e-06		MELO3C005734.2.1	1.01937	0.0222515		MELO3C004195.2.1	-2.25572	3.5552e-05		MELO3C017610.2.1	2.9577	2.64079e-34
MELO3C015421.2.1	-1.41585	0.000623292		MELO3C002673.2.1	1.14975	0.00727991		MELO3C021993.2.1	1.63925	0.0197863		MELO3C013615.2.1	-1.48389	0.000668707		MELO3C003412.2.1	-1.17386	1.73575e-07		MELO3C017580.2.1	2.0999	2.16469e-08		MELO3C005735.2.1	1.27158	3.13285e-08		MELO3C000157.2.1	-1.99947	4.1007e-05		MELO3C017611.2.1	1.42892	6.28466e-14
MELO3C015431.2.1	1.04388	0.000247908		MELO3C002671.2.1	1.01002	0.000732245		MELO3C021496.2.1	22.6695	0.0151724		MELO3C013618.2.1	-1.6284	0.000673959		MELO3C003419.2.1	1.73733	0.0171583		MELO3C017590.2.1	3.57918	7.20983e-15		MELO3C005758.2.1	-1.6846	0.0270718		MELO3C004212.2.1	1.84529	5.424e-05		MELO3C017618.2.1	3.0309	1.45351e-22
MELO3C015478.2.1	3.11541	0.00372255		MELO3C002661.2.1	-4.44417	0.000628888		MELO3C021520.2.1	1.22493	0.000660042		MELO3C013624.2.1	-1.66775	0.0164472		MELO3C003424.2.1	-3.53608	4.18185e-05		MELO3C017588.2.1	2.19736	2.86066e-05		MELO3C005763.2.1	-1.72394	0.00309508		MELO3C004229.2.1	1.91355	0.0141142		MELO3C017622.2.1	-1.56748	4.18062e-18
MELO3C015480.2.1	1.17113	0.00208637		MELO3C002599.2.1	1.11385	0.0349966		MELO3C021550.2.1	1.13467	0.0443389		MELO3C013644.2.1	-1.87491	0.000305729		MELO3C030372.2.1	-1.52322	0.00761899		MELO3C017591.2.1	-2.60334	1.14419e-16		MELO3C005769.2.1	1.26636	0.000540023		MELO3C031318.2.1	-3.32661	0.0157621		MELO3C017623.2.1	-1.70553	0.000206022
MELO3C015640.2.1	-2.35085	0.00164698		MELO3C002521.2.1	-1.32812	6.98276e-08		MELO3C021616.2.1	1.14633	0.0076821		MELO3C013669.2.1	-1.31866	0.0192853		MELO3C003435.2.1	-1.43292	0.000494322		MELO3C000329.2.1	-2.86595	0.0470653		MELO3C027095.2.1	-1.18899	0.0300113		MELO3C004250.2.1	-7.27623	0.000972915		MELO3C017631.2.1	-5.4484	5.51657e-06
MELO3C000583.2.1	1.01643	0.000551372		MELO3C002508.2.1	-1.59894	0.000526949		MELO3C021629.2.1	1.18411	0.0408115		MELO3C013671.2.1	-1.2268	0.0163766		MELO3C030374.2.1	-1.31363	0.0324447		MELO3C017603.2.1	1.00731	0.0463734		MELO3C005787.2.1	-1.32525	0.0349406		MELO3C004269.2.1	1.05316	0.00987592		MELO3C017632.2.1	1.07329	2.16651e-16
MELO3C014986.2.1	-1.68934	0.00391279		MELO3C002476.2.1	-4.39793	0.0369145		MELO3C021643.2.1	2.90453	0.046105		MELO3C013690.2.1	1.16918	0.0136828		MELO3C003441.2.1	-3.69101	0.000144124		MELO3C017610.2.1	3.17383	5.35182e-39		MELO3C005839.2.1	-5.61522	8.4488e-25		MELO3C004338.2.1	1.34591	0.00298171		MELO3C017645.2.1	4.425	4.92801e-07
MELO3C015068.2.1	3.48313	0.0265571		MELO3C002453.2.1	1.1069	0.0122472		MELO3C025448.2.1	1.43041	0.00263393		MELO3C013687.2.1	1.02137	0.00164378		MELO3C003450.2.1	-1.58274	0.0134824		MELO3C017611.2.1	1.4727	1.08798e-14		MELO3C005850.2.1	-6.51469	1.59216e-07		MELO3C004373.2.1	-1.17221	0.00929683		MELO3C017646.2.1	1.2674	1.49913e-09
MELO3C010017.2.1	-5.03435	0.0121566		MELO3C002451.2.1	4.26879	0.0138115		MELO3C025464.2.1	1.10447	0.040494		MELO3C025919.2.1	-1.24028	0.0211655		MELO3C003483.2.1	1.15301	0.00222404		MELO3C017618.2.1	2.88686	1.57082e-20		MELO3C005847.2.1	-1.34163	0.00136994		MELO3C004374.2.1	-3.74335	0.000382887		MELO3C017650.2.1	-1.66395	1.08901e-25
MELO3C010056.2.1	-1.33031	0.00695721		MELO3C002403.2.1	-1.2368	3.37793e-05		MELO3C025486.2.1	3.29912	0.00408038		MELO3C025876.2.1	-1.16636	0.00485687		MELO3C003476.2.1	1.13963	0.00141928		MELO3C017622.2.1	-1.61566	4.22819e-19		MELO3C005889.2.1	-1.10917	0.0130472		MELO3C004382.2.1	1.88593	1.1029e-08		MELO3C017651.2.1	-2.03327	3.02172e-10
MELO3C029610.2.1	-1.4744	0.0483016		MELO3C002360.2.1	-1.15209	0.00413295		MELO3C002943.2.1	1.46591	0.0382478		MELO3C035107.2.1	-1.26335	0.0439917		MELO3C030396.2.1	-1.28608	0.0361586		MELO3C017623.2.1	-1.08864	0.0193775		MELO3C005921.2.1	-1.6808	6.95198e-06		MELO3C004381.2.1	1.29441	0.000805608		MELO3C017655.2.1	1.36462	0.000279261
MELO3C010154.2.1	1.02564	4.89251e-05		MELO3C002318.2.1	-1.32845	0.0182888		MELO3C002949.2.1	1.00579	1.92673e-05		MELO3C026831.2.1	-5.35875	0.000656619		MELO3C003486.2.1	-1.38408	0.0128084		MELO3C017631.2.1	-3.69363	3.60773e-06		MELO3C020517.2.1	4.18111	0.000714978		MELO3C004396.2.1	-1.38718	0.0496026		MELO3C032832.2.1	2.46396	2.96473e-08
MELO3C010183.2.1	-2.77582	0.00378717		MELO3C002280.2.1	-1.22969	4.21611e-05		MELO3C002976.2.1	-1.17013	0.021067		MELO3C026842.2.1	-2.7098	0.000842752		MELO3C003491.2.1	-1.44825	0.000626101		MELO3C017632.2.1	1.04083	1.82731e-15		MELO3C020595.2.1	-1.86194	1.9092e-11		MELO3C031563.2.1	-1.37397	0.0482187		MELO3C017659.2.1	-3.04681	1.06009e-28
MELO3C010180.2.1	-1.29556	0.0047473		MELO3C002287.2.1	-1.10365	0.0129117		MELO3C033868.2.1	-1.12158	0.00282346		MELO3C026875.2.1	-1.14708	0.0018222		MELO3C003492.2.1	3.55497	3.29955e-07		MELO3C017645.2.1	4.14841	2.58778e-06		MELO3C020600.2.1	-1.82436	0.000808634		MELO3C004434.2.1	-1.77231	0.000497248		MELO3C017662.2.1	-3.20039	3.45239e-21
MELO3C029441.2.1	-1.23506	0.0213936		MELO3C002209.2.1	-1.05475	0.000782559		MELO3C003032.2.1	1.4141	0.00949309		MELO3C000076.2.1	1.4399	0.00348506		MELO3C003507.2.1	-1.18663	0.00792959		MELO3C017642.2.1	-2.18699	0.030478		MELO3C035278.2.1	-1.4997	0.0428876		MELO3C004465.2.1	1.38294	0.0427752		MELO3C017665.2.1	-1.12445	4.18908e-05
MELO3C010293.2.1	1.07097	0.0024839		MELO3C002132.2.1	1.4162	0.00358715		MELO3C022799.2.1	1.26593	0.0415411		MELO3C019649.2.1	-2.48062	1.53836e-05		MELO3C003554.2.1	-1.58111	0.00304685		MELO3C017646.2.1	1.34256	1.46567e-10		MELO3C020676.2.1	-1.21626	0.036557		MELO3C004474.2.1	1.12504	0.0318237		MELO3C017669.2.1	2.69798	6.06892e-21
MELO3C029468.2.1	1.01098	0.000130827		MELO3C035757.2.1	-1.17769	0.0316259		MELO3C025091.2.1	1.23835	0.00103048		MELO3C019643.2.1	-1.87277	1.32049e-05		MELO3C003564.2.1	-1.12112	0.00259191		MELO3C017650.2.1	-1.71215	6.35956e-27		MELO3C035318.2.1	-2.33232	0.00631215		MELO3C004494.2.1	-1.83475	0.034121		MELO3C017670.2.1	1.01074	2.66076e-09
MELO3C025338.2.1	-1.03461	0.00846942		MELO3C002126.2.1	-1.09414	2.93756e-05		MELO3C027239.2.1	-1.01882	0.0162335		MELO3C027337.2.1	-1.21333	0.00835412		MELO3C003565.2.1	-1.67453	0.0284855		MELO3C017651.2.1	-2.42944	9.697e-14		MELO3C004801.2.1	-1.00689	0.0406316		MELO3C004504.2.1	1.53808	0.00512286		MELO3C017674.2.1	-2.42577	1.92245e-08
MELO3C029696.2.1	1.57452	0.00175522		MELO3C002030.2.1	1.48321	0.000319423		MELO3C033935.2.1	-1.0452	0.0126861		MELO3C019611.2.1	-1.10664	0.0176618		MELO3C003575.2.1	-1.00982	0.00057865		MELO3C017655.2.1	1.96742	9.98066e-08		MELO3C004789.2.1	1.04124	0.00163919		MELO3C004516.2.1	1.33378	3.92163e-06		MELO3C017676.2.1	-2.5715	9.06231e-26
MELO3C024672.2.1	1.24493	3.73334e-07		MELO3C002022.2.1	1.03814	0.000417281		MELO3C005149.2.1	-1.06833	8.062e-06		MELO3C025688.2.1	-2.92316	0.00908578		MELO3C003633.2.1	-1.59841	0.0346177		MELO3C032832.2.1	2.32114	1.92416e-07		MELO3C004785.2.1	-1.25907	0.0273997		MELO3C004527.2.1	2.31316	0.00538471		MELO3C017673.2.1	-1.21634	0.0221645
MELO3C017500.2.1	-1.29105	0.0121188		MELO3C002012.2.1	-1.06086	0.0102197		MELO3C005245.2.1	1.21675	0.00389503		MELO3C025762.2.1	1.05953	0.0118145		MELO3C003641.2.1	1.74908	0.0217924		MELO3C017659.2.1	-2.87625	1.03622e-25		MELO3C021686.2.1	4.31638	0.0235829		MELO3C004543.2.1	3.98679	0.000372936		MELO3C017687.2.1	2.24254	2.40289e-05
MELO3C017495.2.1	-1.16351	0.00599547		MELO3C008081.2.1	-4.22797	0.00905691		MELO3C005252.2.1	1.09514	0.00010029		MELO3C025773.2.1	-2.24253	0.00178077		MELO3C030447.2.1	1.04076	5.48498e-07		MELO3C017662.2.1	-3.05994	1.57412e-19		MELO3C021688.2.1	1.37857	0.00215608		MELO3C004541.2.1	1.77651	0.0367199		MELO3C017691.2.1	1.90084	1.26593e-14
MELO3C017499.2.1	-1.6452	0.0303096		MELO3C029818.2.1	1.04303	0.000630496		MELO3C005261.2.1	1.05326	0.0259851		MELO3C025771.2.1	1.04009	0.0163481		MELO3C003649.2.1	-1.07805	0.000539398		MELO3C017665.2.1	-1.05559	0.000126235		MELO3C021689.2.1	1.47131	0.0373355		MELO3C004553.2.1	1.54623	0.0484008		MELO3C017692.2.1	2.41627	0.0367174
MELO3C017496.2.1	-1.20999	0.00309446		MELO3C008244.2.1	1.31483	0.00200278		MELO3C005278.2.1	1.21712	0.00051613		MELO3C025775.2.1	-1.05297	0.00032213		MELO3C003660.2.1	-1.48537	4.17277e-05		MELO3C017669.2.1	2.89005	9.89113e-24		MELO3C035648.2.1	-3.34082	0.0290132		MELO3C004554.2.1	3.81485	0.00697035		MELO3C017701.2.1	1.25052	0.000873659
MELO3C017481.2.1	-3.66905	0.00592238		MELO3C008252.2.1	-2.77117	0.00128726		MELO3C005288.2.1	1.33386	0.000411331		MELO3C026922.2.1	-3.40407	0.00291274		MELO3C003680.2.1	-5.44066	0.00634814		MELO3C017674.2.1	-2.24625	2.09846e-07		MELO3C002841.2.1	4.46279	0.0366279		MELO3C004555.2.1	-2.15561	0.00122676		MELO3C017704.2.1	1.01384	4.81174e-11
MELO3C017480.2.1	-2.08427	0.00663168		MELO3C008269.2.1	1.07101	0.00224336		MELO3C005297.2.1	1.09442	0.00746562		MELO3C000391.2.1	-2.61787	0.0185751		MELO3C003698.2.1	-1.65443	0.0149894		MELO3C017676.2.1	-2.58791	5.94865e-26		MELO3C035503.2.1	-3.25624	1.23253e-11		MELO3C004562.2.1	-1.67106	0.00230227		MELO3C017705.2.1	1.48222	3.48417e-18
MELO3C017467.2.1	-1.12046	9.05588e-07		MELO3C029909.2.1	1.15093	0.000347055		MELO3C005321.2.1	-1.4156	0.0391202		MELO3C021474.2.1	-2.40024	0.0457809		MELO3C003701.2.1	1.83554	9.3661e-08		MELO3C017683.2.1	1.05143	9.71359e-16		MELO3C002782.2.1	-1.18627	0.0162412		MELO3C004576.2.1	-3.54687	2.8453e-06		MELO3C017706.2.1	-4.87637	9.70702e-37
MELO3C017358.2.1	-1.39161	0.00938286		MELO3C008342.2.1	-1.76891	0.000532301		MELO3C005312.2.1	2.9831	0.000591014		MELO3C021457.2.1	1.37682	0.000230561		MELO3C003705.2.1	-1.17068	0.00106022		MELO3C017687.2.1	1.60154	0.00307271		MELO3C002779.2.1	2.04924	0.00520996		MELO3C004579.2.1	1.82807	0.0222104		MELO3C017700.2.1	2.46409	2.37602e-30
MELO3C017364.2.1	-1.67982	0.0113716		MELO3C008413.2.1	1.30622	0.00715701		MELO3C005323.2.1	1.60055	0.0127327		MELO3C021456.2.1	1.25791	6.52849e-07		MELO3C003721.2.1	-2.3528	0.0396376		MELO3C017691.2.1	1.51925	9.64705e-10		MELO3C002778.2.1	2.07444	0.000431405		MELO3C004591.2.1	-1.15949	0.016216		MELO3C017703.2.1	1.42923	1.60251e-12
MELO3C017306.2.1	-1.23078	2.88886e-07		MELO3C008455.2.1	1.10258	0.0148604		MELO3C005324.2.1	1.64881	0.013		MELO3C021447.2.1	2.64476	0.000892302		MELO3C003737.2.1	-3.46564	2.11078e-05		MELO3C017692.2.1	2.40468	0.0378394		MELO3C002730.2.1	-2.23831	1.11013e-07		MELO3C004592.2.1	-3.03254	0.00176582		MELO3C017710.2.1	-2.18832	2.19812e-07
MELO3C017291.2.1	1.1682	6.29843e-06		MELO3C030208.2.1	1.05208	0.0459193		MELO3C005330.2.1	-1.4266	0.00119808		MELO3C021427.2.1	-1.02736	0.000558221		MELO3C028143.2.1	-3.22901	0.000296009		MELO3C017696.2.1	-1.15004	6.10217e-09		MELO3C002729.2.1	-1.908	1.49173e-07		MELO3C004601.2.1	1.50627	0.0401412		MELO3C017712.2.1	-2.70154	6.01633e-09
MELO3C017236.2.1	1.40878	7.30128e-08		MELO3C026127.2.1	1.02718	0.00661006		MELO3C005351.2.1	3.07938	0.0068318		MELO3C021431.2.1	-2.20943	0.0197739		MELO3C003735.2.1	-1.48428	0.0354085		MELO3C017701.2.1	1.43894	0.000115049		MELO3C002723.2.1	1.25628	0.00584283		MELO3C004596.2.1	1.48181	0.00943263		MELO3C017714.2.1	-1.64589	5.06052e-07
MELO3C017184.2.1	1.00685	1.29074e-06		MELO3C020007.2.1	-1.82946	0.00563007		MELO3C005381.2.1	-1.01292	0.00435291		MELO3C021379.2.1	-2.08233	4.43529e-06		MELO3C003752.2.1	-6.96127	0.00028886		MELO3C017705.2.1	1.46631	8.53749e-18		MELO3C002694.2.1	-1.19347	0.0216835		MELO3C004634.2.1	-1.32592	0.00433495		MELO3C017723.2.1	1.81182	1.35985e-14
MELO3C017130.2.1	-1.33738	3.14148e-05		MELO3C020000.2.1	2.07596	0.0439892		MELO3C005403.2.1	3.12908	0.00266839		MELO3C021377.2.1	1.90472	1.26197e-06		MELO3C003753.2.1	-2.96579	0.00310468		MELO3C017706.2.1	-4.25692	1.28132e-28		MELO3C035718.2.1	2.86566	0.0263917		MELO3C004645.2.1	1.0978	1.35492e-07		MELO3C017716.2.1	-2.5859	3.24363e-15
MELO3C026276.2.1	1.9298	0.000491976		MELO3C019981.2.1	-1.20603	0.0347244		MELO3C005436.2.1	1.83308	0.0364488		MELO3C021366.2.1	1.22114	2.92399e-08		MELO3C003769.2.1	1.04386	2.16856e-07		MELO3C017700.2.1	2.58865	3.80811e-33		MELO3C002674.2.1	2.7	0.0235147		MELO3C004647.2.1	-1.30802	0.0324231		MELO3C017722.2.1	1.11857	1.18521e-15
MELO3C026194.2.1	-1.56658	0.00832931		MELO3C019979.2.1	1.13665	1.03544e-05		MELO3C005466.2.1	2.28897	0.0239581		MELO3C021354.2.1	-7.67625	6.13281e-14		MELO3C003783.2.1	1.30758	0.000441308		MELO3C017703.2.1	1.35318	2.59041e-11		MELO3C002661.2.1	-6.72805	1.31169e-06		MELO3C004661.2.1	-1.27102	0.0426895		MELO3C017724.2.1	4.77358	0.0106115
MELO3C026183.2.1	-4.82221	0.0155908		MELO3C019928.2.1	1.04666	1.52281e-06		MELO3C005519.2.1	-1.03853	0.013632		MELO3C021350.2.1	-1.9692	0.0108828		MELO3C003794.2.1	-1.5377	1.09864e-05		MELO3C017710.2.1	-1.83956	1.08958e-05		MELO3C002623.2.1	1.32999	0.00847055		MELO3C023195.2.1	2.01638	0.0012587		MELO3C017729.2.1	1.33984	6.6026e-05
MELO3C018456.2.1	-1.15235	8.75669e-07		MELO3C019913.2.1	1.49443	0.0140217		MELO3C033997.2.1	-1.03516	0.00499756		MELO3C021326.2.1	-1.15651	0.00096977		MELO3C003799.2.1	-1.21812	1.38105e-05		MELO3C017712.2.1	-2.1198	3.48342e-06		MELO3C002582.2.1	3.99782	0.0397734		MELO3C023255.2.1	-1.94101	0.0414143		MELO3C017732.2.1	1.08128	4.22648e-09
MELO3C018498.2.1	1.16232	0.000146331		MELO3C019823.2.1	-1.02786	0.0374997		MELO3C005574.2.1	1.67922	0.017845		MELO3C021315.2.1	1.81792	0.0250429		MELO3C003817.2.1	-2.19666	5.31364e-05		MELO3C017714.2.1	-1.61498	8.45073e-07		MELO3C000806.2.1	-4.78895	0.00477032		MELO3C023316.2.1	-4.86853	9.08559e-08		MELO3C017736.2.1	4.93656	3.14633e-06
MELO3C018512.2.1	1.14026	3.17304e-06		MELO3C019808.2.1	2.54228	0.0151559		MELO3C005577.2.1	2.89126	0.0179253		MELO3C021310.2.1	-3.44848	3.09734e-07		MELO3C003830.2.1	1.11925	0.00107345		MELO3C017723.2.1	1.5669	5.30128e-11		MELO3C002552.2.1	1.51634	0.0128565		MELO3C023335.2.1	-1.53005	0.0193145		MELO3C017740.2.1	1.54018	2.32755e-07
MELO3C018532.2.1	1.05947	0.0225333		MELO3C026525.2.1	-1.2678	0.0151348		MELO3C005592.2.1	1.88498	0.00911822		MELO3C034931.2.1	1.76517	0.000102208		MELO3C003847.2.1	1.86871	1.37999e-06		MELO3C017716.2.1	-2.28739	1.79535e-12		MELO3C002524.2.1	-1.48483	0.000524582		MELO3C020982.2.1	-3.04656	1.79907e-07		MELO3C032628.2.1	3.05512	2.79334e-15
MELO3C018552.2.1	1.46164	0.00837899		MELO3C026535.2.1	1.58769	0.000154908		MELO3C005597.2.1	2.06019	0.00087464		MELO3C021292.2.1	-1.48536	2.35865e-11		MELO3C003852.2.1	1.04967	0.00200887		MELO3C017722.2.1	1.10678	2.5032e-15		MELO3C002483.2.1	2.24487	0.0127258		MELO3C020971.2.1	-5.06831	5.82822e-06		MELO3C017733.2.1	-2.32509	7.63062e-05
MELO3C018584.2.1	-1.51681	0.000345534		MELO3C026546.2.1	1.51245	0.000253644		MELO3C005616.2.1	1.7116	0.00597338		MELO3C021281.2.1	-1.89086	0.00104203		MELO3C026486.2.1	-1.883	0.0285139		MELO3C017729.2.1	1.19167	0.000432949		MELO3C002458.2.1	1.9795	0.00571051		MELO3C020955.2.1	1.01928	0.00710578		MELO3C017743.2.1	10.1091	1.27681e-09
MELO3C018618.2.1	1.55784	0.0392744		MELO3C026557.2.1	-1.09537	0.0254547		MELO3C005639.2.1	1.06791	0.00148795		MELO3C021277.2.1	1.09656	9.98716e-06		MELO3C026488.2.1	-1.98334	0.00756819		MELO3C017736.2.1	3.73641	0.000598918		MELO3C002421.2.1	-2.84677	0.00308563		MELO3C020956.2.1	1.43792	0.00673087		MELO3C017747.2.1	2.1562	1.97656e-18
MELO3C018631.2.1	-1.43967	0.0210202		MELO3C011491.2.1	-1.84701	0.0246078		MELO3C005656.2.1	1.16671	0.0243093		MELO3C021249.2.1	2.31262	0.0493738		MELO3C026494.2.1	-2.00864	0.000239681		MELO3C017740.2.1	2.03214	4.82717e-12		MELO3C002404.2.1	-2.31124	0.0016549		MELO3C020939.2.1	-2.7253	0.03581		MELO3C017752.2.1	1.23067	1.65199e-12
MELO3C018657.2.1	1.18675	0.00401881		MELO3C011461.2.1	-3.00934	0.0166137		MELO3C005657.2.1	2.85666	0.00460949		MELO3C021225.2.1	-1.95205	0.0295125		MELO3C018242.2.1	-2.46915	0.0199239		MELO3C032628.2.1	2.9802	1.45433e-14		MELO3C002389.2.1	1.16771	0.0283229		MELO3C020880.2.1	1.85565	0.00868409		MELO3C017753.2.1	1.83944	5.58756e-23
MELO3C018674.2.1	-1.22606	0.000931219		MELO3C030296.2.1	1.86101	0.0035611		MELO3C005686.2.1	1.25168	0.0334013		MELO3C021205.2.1	-1.66881	0.00363856		MELO3C018166.2.1	-1.65176	7.29472e-06		MELO3C017733.2.1	-1.94624	0.000696784		MELO3C002381.2.1	-21.9475	1.94134e-10		MELO3C020873.2.1	1.33971	0.00467307		MELO3C017745.2.1	-2.2767	1.24107e-13
MELO3C018707.2.1	1.23932	0.0452785		MELO3C011340.2.1	-1.16356	0.0217146		MELO3C005692.2.1	1.04394	0.000246613		MELO3C021142.2.1	2.25224	0.00138241		MELO3C018126.2.1	-1.03931	0.000263342		MELO3C017743.2.1	10.0406	1.7185e-09		MELO3C002380.2.1	-2.39709	0.0381155		MELO3C020877.2.1	-1.40191	0.00141314		MELO3C017754.2.1	5.76098	1.68502e-38
MELO3C018718.2.1	-1.01121	0.000343981		MELO3C011329.2.1	1.79304	0.0260408		MELO3C005710.2.1	1.60704	0.0440269		MELO3C022233.2.1	-2.00416	0.0136562		MELO3C012885.2.1	-1.49532	1.58419e-05		MELO3C017747.2.1	2.19419	5.27491e-19		MELO3C002319.2.1	-1.35554	0.025784		MELO3C020861.2.1	-3.35254	6.07917e-14		MELO3C017756.2.1	1.32709	6.77511e-05
MELO3C018720.2.1	-1.33504	0.000879794		MELO3C011286.2.1	1.18763	0.0306535		MELO3C005711.2.1	2.06242	0.0447547		MELO3C035233.2.1	1.93113	0.0217827		MELO3C012945.2.1	-1.43038	0.035018		MELO3C017752.2.1	1.1271	1.15957e-10		MELO3C035538.2.1	1.4649	0.0343327		MELO3C020825.2.1	-1.89282	6.06096e-07		MELO3C017757.2.1	1.05819	0.000102473
MELO3C018729.2.1	-2.64191	0.0123917		MELO3C011268.2.1	5.80205	0.00120473		MELO3C005704.2.1	1.91611	0.0176195		MELO3C022298.2.1	-2.15189	0.0243424		MELO3C012944.2.1	1.1638	0.0168834		MELO3C017753.2.1	1.60732	7.84622e-18		MELO3C002309.2.1	-3.78646	0.000330258		MELO3C020812.2.1	-1.76046	8.70371e-10		MELO3C017759.2.1	-1.49897	1.93436e-10
MELO3C018766.2.1	-1.19537	0.0451747		MELO3C011242.2.1	-3.57737	1.52281e-06		MELO3C005716.2.1	5.03201	0.00922178		MELO3C022310.2.1	-1.09398	0.00276803		MELO3C030793.2.1	1.08634	3.04223e-05		MELO3C017745.2.1	-2.3287	3.91788e-14		MELO3C001005.2.1	-4.121	0.000324731		MELO3C020811.2.1	2.62935	0.00010627		MELO3C017776.2.1	-1.88911	6.38918e-08
MELO3C018804.2.1	1.65821	0.0169321		MELO3C011232.2.1	1.13801	0.00547989		MELO3C005736.2.1	1.53679	0.0372986		MELO3C022330.2.1	1.3223	0.0119663		MELO3C012970.2.1	-1.29891	0.00287479		MELO3C017754.2.1	5.79814	1.02318e-38		MELO3C002300.2.1	-1.55098	0.014929		MELO3C020785.2.1	-2.4462	0.0185568		MELO3C017777.2.1	1.20739	4.14593e-14
MELO3C018878.2.1	2.92039	0.0156736		MELO3C011223.2.1	4.73761	0.0111161		MELO3C005758.2.1	1.43273	0.0457449		MELO3C022341.2.1	-4.77076	0.00339375		MELO3C012995.2.1	1.26175	0.00895205		MELO3C017757.2.1	1.53899	1.06758e-08		MELO3C002287.2.1	-1.43337	0.00267836		MELO3C034723.2.1	-1.02116	0.034121		MELO3C032851.2.1	-1.6383	0.000606197
MELO3C018888.2.1	1.15805	0.00819816		MELO3C011228.2.1	1.00169	7.26306e-07		MELO3C005762.2.1	2.00194	0.0185402		MELO3C022354.2.1	-1.97146	2.10561e-07		MELO3C012998.2.1	-1.49378	0.00731283		MELO3C017759.2.1	-1.50134	1.87452e-10		MELO3C002269.2.1	-1.02489	0.0201578		MELO3C020769.2.1	-2.63867	0.016468		MELO3C017764.2.1	3.03402	2.01013e-16
MELO3C024168.2.1	-1.20436	0.0435815		MELO3C011216.2.1	1.17563	8.43543e-05		MELO3C005763.2.1	2.12149	0.000141784		MELO3C022363.2.1	1.2608	7.01739e-06		MELO3C013000.2.1	-1.22253	2.98988e-07		MELO3C017765.2.1	1.01108	4.75823e-17		MELO3C002244.2.1	-1.72803	0.00178292		MELO3C021944.2.1	-1.79651	0.00452388		MELO3C017769.2.1	-1.60085	1.20783e-12
MELO3C023688.2.1	-1.48915	0.0420127		MELO3C011188.2.1	-1.00895	0.0452185		MELO3C005816.2.1	1.00782	0.000846693		MELO3C022393.2.1	1.04564	0.00518084		MELO3C013005.2.1	1.16863	4.26549e-05		MELO3C017776.2.1	-2.00123	1.35941e-08		MELO3C002170.2.1	-2.1448	0.000299644		MELO3C021942.2.1	-1.73409	0.00014457		MELO3C017783.2.1	1.01621	4.81571e-06
MELO3C028889.2.1	-1.49907	0.00685781		MELO3C011170.2.1	1.66179	3.6057e-05		MELO3C005829.2.1	2.10169	0.000541333		MELO3C022400.2.1	-1.08717	0.0316324		MELO3C013020.2.1	1.22809	0.000678229		MELO3C032851.2.1	-2.48665	6.1538e-06		MELO3C002140.2.1	-1.16421	0.0103701		MELO3C021927.2.1	-1.66348	0.0196832		MELO3C017790.2.1	1.44086	1.38785e-13
MELO3C013099.2.1	-2.57493	0.00934272		MELO3C011156.2.1	1.26888	2.49429e-05		MELO3C005855.2.1	-1.22873	0.0041517		MELO3C022429.2.1	-3.23127	2.76966e-07		MELO3C022664.2.1	1.20423	2.61894e-08		MELO3C017764.2.1	3.00653	4.01758e-16		MELO3C002131.2.1	1.31714	0.000976781		MELO3C021923.2.1	-1.11043	0.00915439		MELO3C017794.2.1	-1.93448	1.03063e-05
MELO3C013100.2.1	1.01657	0.0427776		MELO3C011086.2.1	1.22842	0.00349123		MELO3C005885.2.1	1.25431	0.00122723		MELO3C022430.2.1	-2.28444	0.00232608		MELO3C022669.2.1	-1.404	0.00609727		MELO3C017769.2.1	-1.42485	2.31794e-10		MELO3C002112.2.1	-1.00395	0.00132291		MELO3C021878.2.1	-5.20482	0.0108838		MELO3C017799.2.1	1.06667	6.91025e-16
MELO3C013128.2.1	-1.07621	0.00011116		MELO3C011094.2.1	1.61384	0.0011707		MELO3C005899.2.1	4.18535	0.000474697		MELO3C022440.2.1	2.73815	0.000149401		MELO3C022686.2.1	-3.31269	4.04332e-06		MELO3C017773.2.1	-1.07557	0.0114934		MELO3C002111.2.1	-1.49762	0.00551093		MELO3C021867.2.1	-1.65932	8.93034e-05		MELO3C017796.2.1	-1.91397	2.76219e-07
MELO3C013198.2.1	1.09532	0.0218276		MELO3C011017.2.1	1.65023	0.0267946		MELO3C005903.2.1	-1.23752	0.00324042		MELO3C022457.2.1	-2.76689	0.0188418		MELO3C022693.2.1	-2.61809	0.0286727		MELO3C017783.2.1	1.14512	2.28554e-07		MELO3C002073.2.1	-3.40866	8.9893e-05		MELO3C021853.2.1	-1.7263	1.16331e-07		MELO3C017797.2.1	-3.68035	3.19301e-13
MELO3C013289.2.1	-1.58262	7.05649e-06		MELO3C011012.2.1	1.10183	0.0442527		MELO3C005920.2.1	1.26594	0.00606128		MELO3C022468.2.1	1.28339	0.000294926		MELO3C022697.2.1	-2.24074	0.00372416		MELO3C017788.2.1	1.00947	1.61154e-11		MELO3C002051.2.1	-1.38887	0.0414726		MELO3C021823.2.1	-3.13034	1.3112e-06		MELO3C017802.2.1	-2.21447	4.69375e-23
MELO3C027370.2.1	-1.80378	0.00278603		MELO3C011002.2.1	-1.09867	0.0127555		MELO3C020489.2.1	2.33574	0.0324041		MELO3C022477.2.1	-1.32564	0.000212932		MELO3C022704.2.1	1.74119	0.00638207		MELO3C017790.2.1	1.79032	3.7076e-20		MELO3C001986.2.1	-1.8939	0.00145949		MELO3C021821.2.1	-1.85684	0.000352297		MELO3C017806.2.1	-1.23059	3.63779e-17
MELO3C026497.2.1	1.29763	0.033286		MELO3C010977.2.1	-1.91295	0.0481701		MELO3C035281.2.1	1.7104	0.00769678		MELO3C022509.2.1	1.00867	0.000156151		MELO3C022708.2.1	1.27115	0.00297822		MELO3C017794.2.1	-1.44238	0.000864218		MELO3C001987.2.1	-2.6066	4.54927e-07		MELO3C024728.2.1	1.04268	0.00170119		MELO3C017807.2.1	-2.38174	6.01495e-12
MELO3C013343.2.1	-1.25284	0.00228257		MELO3C010966.2.1	-1.39788	3.77226e-07		MELO3C020532.2.1	1.64941	0.00146529		MELO3C022512.2.1	-1.05059	0.00450025		MELO3C030635.2.1	1.21069	0.000105944		MELO3C017799.2.1	1.15945	1.64856e-18		MELO3C008081.2.1	-5.126	0.00389336		MELO3C024745.2.1	-1.13029	0.00305643		MELO3C017811.2.1	4.69511	0.000985164
MELO3C013387.2.1	4.31056	0.0187913		MELO3C010903.2.1	-1.23148	8.67788e-05		MELO3C020570.2.1	-1.75627	5.74511e-05		MELO3C022515.2.1	-1.73267	0.00234975		MELO3C024020.2.1	1.13747	7.11245e-07		MELO3C017796.2.1	-1.55331	3.2701e-05		MELO3C008163.2.1	1.52828	1.73603e-06		MELO3C024753.2.1	1.17896	3.96133e-08		MELO3C017808.2.1	1.4376	1.36075e-06
MELO3C012524.2.1	-1.47596	0.00134564		MELO3C010902.2.1	-1.84916	4.19382e-05		MELO3C020596.2.1	2.33091	0.00139862		MELO3C022507.2.1	1.06248	0.010315		MELO3C024006.2.1	-1.59678	0.00131791		MELO3C017797.2.1	-3.3541	2.95993e-11		MELO3C008183.2.1	-3.77885	0.00873338		MELO3C034856.2.1	-6.35604	0.00193198		MELO3C017809.2.1	5.43588	0.00169697
MELO3C012619.2.1	1.56929	0.00832967		MELO3C030335.2.1	1.22028	6.73385e-05		MELO3C020644.2.1	1.7377	0.0390566		MELO3C022518.2.1	-1.63164	0.00234975		MELO3C023956.2.1	1.04554	0.0161614		MELO3C017802.2.1	-2.29675	7.08053e-24		MELO3C008179.2.1	1.11592	0.0455204		MELO3C034855.2.1	-2.08111	0.00106279		MELO3C017812.2.1	-2.80161	2.21591e-25
MELO3C012712.2.1	-1.45639	0.0107627		MELO3C010891.2.1	1.1672	9.43235e-05		MELO3C020649.2.1	3.22901	0.000116239		MELO3C022532.2.1	-1.01046	0.000973255		MELO3C023946.2.1	1.11392	0.0297838		MELO3C017806.2.1	-1.54076	3.73744e-25		MELO3C008201.2.1	2.58814	0.000723437		MELO3C024769.2.1	1.67437	0.0177847		MELO3C017815.2.1	-1.78767	5.70945e-22
MELO3C029120.2.1	1.92523	0.0144354		MELO3C010845.2.1	1.08382	1.12407e-05		MELO3C035293.2.1	7.75011	0.0036031		MELO3C022520.2.1	-1.47165	5.19675e-08		MELO3C023953.2.1	1.24871	8.29524e-09		MELO3C017807.2.1	-2.1989	2.29786e-10		MELO3C008264.2.1	1.91322	0.00908154		MELO3C024794.2.1	-6.18562	0.000309772		MELO3C017823.2.1	-1.04105	0.000109655
MELO3C029165.2.1	-4.88359	0.0260817		MELO3C001392.2.1	1.02936	0.000124157		MELO3C004871.2.1	1.48478	0.000780817		MELO3C030348.2.1	-5.73334	0.00111222		MELO3C026741.2.1	-1.26352	0.00025403		MELO3C017811.2.1	3.30666	0.0234621		MELO3C008269.2.1	1.01866	0.00825311		MELO3C024792.2.1	1.6738	0.00613924		MELO3C017825.2.1	3.74433	4.82702e-06
MELO3C021091.2.1	-1.87849	2.59297e-05		MELO3C010836.2.1	1.26812	0.000754478		MELO3C035553.2.1	1.03595	0.0146227		MELO3C003317.2.1	1.0061	3.09734e-07		MELO3C026611.2.1	-4.02388	0.0389969		MELO3C017808.2.1	1.12916	0.00017876		MELO3C008287.2.1	-1.98787	5.19638e-07		MELO3C024799.2.1	-1.23132	0.0183274		MELO3C017830.2.1	-1.723	9.79216e-18
MELO3C015697.2.1	1.1944	0.0081776		MELO3C010834.2.1	7.61626	0.0462132		MELO3C004809.2.1	1.41628	0.0304045		MELO3C003318.2.1	2.51139	0.00405737		MELO3C030957.2.1	-3.36667	0.000935474		MELO3C017812.2.1	-2.53931	2.93194e-21		MELO3C008331.2.1	-3.34441	0.00426833		MELO3C019226.2.1	-1.02126	6.87048e-07		MELO3C017831.2.1	-1.03473	0.025233
MELO3C029185.2.1	1.81394	0.0111687		MELO3C010810.2.1	-1.22392	0.00322748		MELO3C004801.2.1	1.24721	0.00517035		MELO3C003337.2.1	-1.56968	2.94034e-05		MELO3C030958.2.1	-3.23792	0.000386762		MELO3C017815.2.1	-2.02901	1.30678e-27		MELO3C008342.2.1	-1.21775	0.0354729		MELO3C019229.2.1	-4.37571	0.0125959		MELO3C017836.2.1	-4.72999	1.08031e-20
MELO3C015738.2.1	-1.38117	0.00680678		MELO3C010774.2.1	-2.51742	0.000971151		MELO3C025563.2.1	2.34537	0.00278541		MELO3C001056.2.1	-1.21421	0.0495833		MELO3C009961.2.1	-1.72264	0.0306721		MELO3C017823.2.1	-1.15103	1.9027e-05		MELO3C008367.2.1	-1.02173	0.00496796		MELO3C019243.2.1	-2.67611	1.04078e-09		MELO3C032858.2.1	-3.01381	9.48546e-07
MELO3C015740.2.1	1.07722	0.000264241		MELO3C010765.2.1	1.11787	0.000186589		MELO3C025532.2.1	-1.08707	0.0421121		MELO3C003370.2.1	1.84217	0.000328536		MELO3C009959.2.1	1.40106	0.0320595		MELO3C017825.2.1	2.9997	0.000309427		MELO3C027328.2.1	-2.03104	0.0268185		MELO3C019247.2.1	-3.40485	0.0498438		MELO3C017835.2.1	-1.8996	1.96926e-22
MELO3C015762.2.1	1.22057	0.0266915		MELO3C010751.2.1	-3.04179	0.000419737		MELO3C026077.2.1	1.19026	0.000411331		MELO3C003371.2.1	-3.23427	0.0296372		MELO3C009920.2.1	-1.72293	9.25844e-05		MELO3C017830.2.1	-1.86489	2.91308e-20		MELO3C008413.2.1	1.57387	0.00202919		MELO3C019266.2.1	1.47765	0.0430471		MELO3C017837.2.1	1.48634	2.73671e-19
MELO3C015789.2.1	-1.57542	1.29746e-05		MELO3C010731.2.1	-1.31321	1.55613e-09		MELO3C026075.2.1	-1.179	0.00160287		MELO3C003382.2.1	-3.06558	0.00150693		MELO3C009904.2.1	-1.5267	0.036705		MELO3C017836.2.1	-3.45782	4.29511e-13		MELO3C029987.2.1	-5.28208	0.00744537		MELO3C034936.2.1	-3.87079	0.0267451		MELO3C017840.2.1	1.05024	6.78468e-06
MELO3C015883.2.1	2.17221	0.00385599		MELO3C010715.2.1	1.39983	0.0199211		MELO3C021686.2.1	4.03004	0.0264675		MELO3C003394.2.1	1.89503	1.46609e-06		MELO3C009895.2.1	-1.21982	2.16389e-05		MELO3C032858.2.1	-2.80453	3.28608e-06		MELO3C008429.2.1	-1.00521	0.048012		MELO3C019290.2.1	-5.6517	2.20347e-08		MELO3C017842.2.1	-1.69994	1.83049e-15
MELO3C015925.2.1	-2.5953	0.0248766		MELO3C010704.2.1	7.05411	1.22671e-05		MELO3C021708.2.1	1.0506	0.0101805		MELO3C030366.2.1	-2.19776	0.0163481		MELO3C009860.2.1	-1.0396	0.00186675		MELO3C017835.2.1	-1.70452	4.44882e-19		MELO3C008431.2.1	2.91539	0.00100742		MELO3C019301.2.1	-4.35314	0.0208634		MELO3C017849.2.1	-2.11213	1.30992e-15
MELO3C015988.2.1	1.16302	1.13853e-06		MELO3C010661.2.1	1.4998	0.00815184		MELO3C021749.2.1	-1.08339	0.0464206		MELO3C003408.2.1	1.90195	1.34215e-06		MELO3C009859.2.1	-1.1611	0.000301543		MELO3C017837.2.1	1.32909	1.17456e-15		MELO3C008467.2.1	1.44358	4.25976e-05		MELO3C019310.2.1	-1.05101	0.0134916		MELO3C017857.2.1	4.66543	6.65823e-05
MELO3C015995.2.1	-1.35975	0.00300841		MELO3C015289.2.1	4.22502	0.00248149		MELO3C021757.2.1	1.01732	0.00382699		MELO3C003403.2.1	1.82143	0.00489945		MELO3C009855.2.1	-4.74151	0.000997269		MELO3C017842.2.1	-1.36353	1.75008e-10		MELO3C010624.2.1	1.11762	0.00381285		MELO3C019323.2.1	-2.76582	0.00351461		MELO3C017858.2.1	3.41921	1.04793e-17
MELO3C016005.2.1	-1.52915	0.000660205		MELO3C015295.2.1	1.22636	1.22186e-09		MELO3C021758.2.1	1.85863	0.0296551		MELO3C003411.2.1	-2.98936	0.0187623		MELO3C009844.2.1	-2.19467	0.0432078		MELO3C017849.2.1	-2.12601	9.46198e-16		MELO3C010604.2.1	-1.52126	0.0125308		MELO3C019324.2.1	-2.07987	0.0229499		MELO3C017851.2.1	-3.63946	0.0194376
MELO3C016007.2.1	-1.92914	0.00303744		MELO3C015306.2.1	-2.91692	0.0150433		MELO3C021763.2.1	3.45734	0.0124556		MELO3C003412.2.1	-1.03441	4.01868e-06		MELO3C009833.2.1	1.00659	0.00153724		MELO3C017857.2.1	3.92846	0.000957464		MELO3C011526.2.1	1.11988	4.51053e-05		MELO3C019335.2.1	1.32242	0.00526567		MELO3C017852.2.1	-2.60844	6.54896e-09
MELO3C016015.2.1	-1.02699	2.96232e-08		MELO3C015338.2.1	1.21709	9.66926e-06		MELO3C021767.2.1	1.20266	0.03059		MELO3C003419.2.1	1.61024	0.0275951		MELO3C009791.2.1	-1.22039	0.00198188		MELO3C017858.2.1	2.94501	1.85895e-13		MELO3C011517.2.1	-7.13424	0.000116377		MELO3C025950.2.1	-1.56284	0.0142805		MELO3C017856.2.1	7.10995	9.07065e-14
MELO3C016041.2.1	2.5406	0.00444968		MELO3C015373.2.1	1.03022	7.62758e-05		MELO3C002735.2.1	3.49822	0.0249744		MELO3C003424.2.1	-3.80539	1.32496e-05		MELO3C009790.2.1	-1.65605	0.00318603		MELO3C017852.2.1	-2.40021	3.87413e-08		MELO3C025027.2.1	4.4107	0.00157923		MELO3C013466.2.1	1.2214	0.0493648		MELO3C017860.2.1	-7.29263	1.41525e-08
MELO3C023620.2.1	-2.35275	0.00211398		MELO3C015398.2.1	-1.0889	0.000691747		MELO3C002696.2.1	5.24293	0.000807098		MELO3C003433.2.1	-1.14744	0.0310233		MELO3C009782.2.1	1.21813	0.0102475		MELO3C017856.2.1	6.45693	1.44572e-11		MELO3C027001.2.1	1.09545	0.048012		MELO3C013473.2.1	-1.35272	0.0065992		MELO3C017862.2.1	-1.34491	0.000535825
MELO3C023609.2.1	-1.63671	0.002997		MELO3C015395.2.1	-2.90676	0.0396027		MELO3C002695.2.1	1.38546	0.0145594		MELO3C030372.2.1	-1.77845	0.00148535		MELO3C009757.2.1	-1.8215	4.41133e-05		MELO3C017860.2.1	-3.86101	1.32917e-07		MELO3C020005.2.1	1.40229	0.00927585		MELO3C013493.2.1	1.07948	0.0308874		MELO3C017864.2.1	-1.97431	1.38746e-16
MELO3C023586.2.1	-1.23375	0.0081776		MELO3C015407.2.1	-1.0129	0.00228285		MELO3C002628.2.1	1.40906	0.0321198		MELO3C003435.2.1	-1.63874	4.92485e-05		MELO3C030990.2.1	-1.03592	0.00506876		MELO3C017862.2.1	-1.70742	1.6622e-05		MELO3C019995.2.1	3.08281	0.000680925		MELO3C013526.2.1	-1.63531	0.0111658		MELO3C017867.2.1	-4.63487	0.000252578
MELO3C023583.2.1	1.08191	4.3061e-05		MELO3C015421.2.1	-1.49339	0.000233197		MELO3C002562.2.1	3.23758	0.000693159		MELO3C003441.2.1	-4.61424	1.57249e-06		MELO3C009727.2.1	1.07642	5.84589e-06		MELO3C017864.2.1	-1.74072	2.91845e-13		MELO3C019939.2.1	1.37033	9.82395e-12		MELO3C013523.2.1	2.36032	0.0191283		MELO3C017868.2.1	-5.71283	3.84565e-07
MELO3C023580.2.1	-1.58745	0.000108447		MELO3C015470.2.1	1.90443	0.042118		MELO3C002550.2.1	1.69781	0.0286905		MELO3C003450.2.1	-1.70697	0.00689624		MELO3C009722.2.1	-1.0086	0.00223999		MELO3C017867.2.1	-2.90318	0.0244787		MELO3C019884.2.1	-2.34058	0.00197974		MELO3C013535.2.1	1.61986	0.0405055		MELO3C017881.2.1	-1.05638	8.67775e-10
MELO3C023573.2.1	1.14576	0.020687		MELO3C015467.2.1	1.03599	0.00317066		MELO3C002517.2.1	2.34175	0.0107326		MELO3C003483.2.1	1.22043	0.00103138		MELO3C009720.2.1	-1.10203	0.00617758		MELO3C017868.2.1	-4.70764	2.9302e-05		MELO3C019850.2.1	-1.40628	0.00113627		MELO3C013577.2.1	-1.29153	0.0416554		MELO3C017893.2.1	-1.157	0.0252327
MELO3C027132.2.1	-1.00704	0.0104682		MELO3C029329.2.1	-1.49402	0.0070796		MELO3C002514.2.1	1.2663	0.0227246		MELO3C030396.2.1	-1.4167	0.0191719		MELO3C009715.2.1	-2.24557	0.00290466		MELO3C032860.2.1	2.37676	0.0476149		MELO3C019791.2.1	1.18706	9.13778e-05		MELO3C013615.2.1	-1.2669	0.00364833		MELO3C017896.2.1	-1.25371	4.44664e-11
MELO3C023543.2.1	-1.06014	0.029068		MELO3C015580.2.1	1.02702	0.0344799		MELO3C002453.2.1	-1.09684	0.0266823		MELO3C003486.2.1	-1.65865	0.0022016		MELO3C009714.2.1	-1.53279	0.00377518		MELO3C017891.2.1	-1.1688	2.1214e-19		MELO3C019786.2.1	1.35176	0.0381548		MELO3C013624.2.1	-2.03832	0.00290733		MELO3C032862.2.1	1.35218	0.00210936
MELO3C023539.2.1	1.06121	0.0489386		MELO3C015589.2.1	-1.06777	0.00237794		MELO3C002421.2.1	2.7723	0.00157692		MELO3C003491.2.1	-1.21377	0.00459479		MELO3C009656.2.1	-1.56604	0.0490269		MELO3C017893.2.1	-1.5244	0.00386177		MELO3C019796.2.1	-1.01346	0.0114307		MELO3C013644.2.1	-1.47324	0.00374784		MELO3C017882.2.1	-5.54837	7.0268e-05
MELO3C023445.2.1	-1.37168	0.000113921		MELO3C015640.2.1	-1.69478	0.0194172		MELO3C002400.2.1	1.34039	0.0302585		MELO3C003492.2.1	5.07153	3.81392e-14		MELO3C009626.2.1	1.81861	0.0198754		MELO3C017895.2.1	-1.08981	1.59062e-20		MELO3C026506.2.1	-1.79392	0.0216842		MELO3C013669.2.1	-1.6379	0.00289417		MELO3C017886.2.1	1.53957	8.39362e-05
MELO3C023418.2.1	-1.18701	0.000888749		MELO3C015209.2.1	-1.01422	0.00445072		MELO3C002374.2.1	3.17056	0.0312909		MELO3C003520.2.1	-1.32467	0.00428063		MELO3C009600.2.1	1.02141	6.35591e-05		MELO3C017896.2.1	-1.4505	3.98773e-14		MELO3C026525.2.1	-1.62657	0.00369854		MELO3C013671.2.1	-1.45607	0.00376386		MELO3C017890.2.1	1.75022	3.63194e-06
MELO3C023417.2.1	-1.309	1.08338e-12		MELO3C000393.2.1	2.71146	0.0031666		MELO3C035535.2.1	1.05486	0.00944434		MELO3C003526.2.1	-1.93377	0.0176163		MELO3C009541.2.1	-3.17042	0.00612854		MELO3C017882.2.1	-2.71975	0.00150226		MELO3C027420.2.1	1.1817	0.0157881		MELO3C013679.2.1	4.35924	0.00266094		MELO3C017892.2.1	-1.28402	0.00348714
MELO3C023408.2.1	-1.52594	0.00242665		MELO3C015014.2.1	-2.6238	0.011061		MELO3C002341.2.1	3.66109	0.00168266		MELO3C003554.2.1	-1.65008	0.00177408		MELO3C009507.2.1	-3.32594	0.0432432		MELO3C017886.2.1	1.4128	0.00033795		MELO3C026529.2.1	-2.99251	2.72365e-06		MELO3C013685.2.1	1.00243	5.87224e-05		MELO3C017894.2.1	-1.16395	8.00362e-07
MELO3C028973.2.1	2.05561	0.00108522		MELO3C028290.2.1	-1.92129	0.0385863		MELO3C002337.2.1	-1.20127	0.000325931		MELO3C003565.2.1	-3.20494	1.34161e-05		MELO3C009500.2.1	-2.37921	0.00309282		MELO3C017890.2.1	1.09515	0.00495995		MELO3C026557.2.1	-1.21625	0.0218013		MELO3C034813.2.1	1.0814	0.00230137		MELO3C017897.2.1	1.33741	5.22698e-09
MELO3C024263.2.1	-2.3363	0.00929127		MELO3C014986.2.1	-2.58923	1.52935e-05		MELO3C002312.2.1	3.42377	0.0319968		MELO3C000962.2.1	-3.06147	0.044088		MELO3C009509.2.1	1.17155	1.29899e-06		MELO3C017892.2.1	-1.075	0.013735		MELO3C011492.2.1	-2.93416	0.00907276		MELO3C013687.2.1	1.15588	0.000292709		MELO3C017898.2.1	1.16003	3.60313e-05
MELO3C024268.2.1	1.36576	0.0118112		MELO3C015118.2.1	-1.30239	0.0391563		MELO3C002314.2.1	1.24299	0.0158392		MELO3C003649.2.1	-1.18911	0.000105388		MELO3C009490.2.1	1.00811	2.11851e-06		MELO3C017894.2.1	-2.03489	2.26731e-16		MELO3C011484.2.1	-1.16809	0.0366279		MELO3C025912.2.1	-1.0455	0.00145413		MELO3C017900.2.1	-2.16816	2.95205e-18
MELO3C024332.2.1	1.3393	0.048052		MELO3C015098.2.1	1.09179	4.21611e-05		MELO3C002315.2.1	4.51878	0.0104688		MELO3C030450.2.1	1.02482	0.0258774		MELO3C009476.2.1	-1.16491	0.000871973		MELO3C017897.2.1	1.31039	1.10718e-08		MELO3C011481.2.1	-1.09407	0.0405965		MELO3C025901.2.1	2.11267	0.00212684		MELO3C017910.2.1	-2.20688	0.000339539
MELO3C024423.2.1	1.47327	0.0417704		MELO3C010154.2.1	1.10469	8.31212e-06		MELO3C002228.2.1	1.11541	8.09319e-05		MELO3C003660.2.1	-1.01049	0.00714636		MELO3C009470.2.1	-1.06724	0.00840376		MELO3C017900.2.1	-2.19636	1.18788e-18		MELO3C011443.2.1	1.51646	0.0091904		MELO3C025898.2.1	-1.23785	0.0214564		MELO3C017913.2.1	1.62625	4.27833e-26
MELO3C005983.2.1	1.04244	7.86339e-07		MELO3C010162.2.1	8.5461	0.000633701		MELO3C002209.2.1	1.08803	0.0010767		MELO3C003680.2.1	-5.65852	0.00427697		MELO3C009452.2.1	-1.19521	0.0286706		MELO3C017910.2.1	-1.48385	0.0151144		MELO3C011432.2.1	-2.21343	3.13285e-08		MELO3C035107.2.1	-1.40628	0.0220397		MELO3C017905.2.1	-1.18145	6.07831e-17
MELO3C006023.2.1	1.12272	0.00110141		MELO3C010205.2.1	1.0626	0.000326968		MELO3C002190.2.1	-1.52444	0.0260943		MELO3C003698.2.1	-2.73834	6.20923e-05		MELO3C009450.2.1	-2.25733	0.000101095		MELO3C017913.2.1	1.67712	1.66948e-27		MELO3C011411.2.1	1.93309	0.045504		MELO3C026870.2.1	-5.13393	6.25336e-08		MELO3C017906.2.1	-1.03723	0.0150926
MELO3C006062.2.1	1.1687	0.000559178		MELO3C029441.2.1	-1.25618	0.0176623		MELO3C002175.2.1	1.51155	0.0242966		MELO3C003701.2.1	1.58139	4.13108e-06		MELO3C009444.2.1	-1.37999	0.00651931		MELO3C017903.2.1	-1.06337	3.5399e-15		MELO3C011401.2.1	-1.18047	4.17324e-11		MELO3C026875.2.1	-1.20789	0.000908123		MELO3C017914.2.1	-2.33748	3.00871e-25
MELO3C006086.2.1	-1.02996	0.005253		MELO3C010293.2.1	1.09352	0.00165791		MELO3C002111.2.1	1.05974	0.0439431		MELO3C003705.2.1	-1.08792	0.00236254		MELO3C009406.2.1	-2.51998	0.00685631		MELO3C017905.2.1	-1.49341	3.4285e-25		MELO3C011375.2.1	1.31663	2.5851e-05		MELO3C019761.2.1	-1.0164	2.25073e-05		MELO3C017917.2.1	2.25503	1.85906e-05
MELO3C006117.2.1	1.012	2.27282e-09		MELO3C010355.2.1	1.04167	1.27386e-05		MELO3C002089.2.1	4.40783	7.00384e-05		MELO3C003714.2.1	-2.1313	0.0177181		MELO3C009405.2.1	-1.69306	4.89641e-05		MELO3C017906.2.1	-1.06609	0.0125683		MELO3C011350.2.1	-5.87044	4.52067e-07		MELO3C019715.2.1	4.58127	0.0407621		MELO3C017921.2.1	5.17607	2.08694e-10
MELO3C006189.2.1	-1.67728	0.000384438		MELO3C029468.2.1	1.04083	6.23732e-05		MELO3C002090.2.1	4.11275	0.00119808		MELO3C003721.2.1	-3.32139	0.00333992		MELO3C009389.2.1	-1.31034	0.00335851		MELO3C017914.2.1	-2.50927	4.81112e-28		MELO3C011348.2.1	-7.07043	0.000270084		MELO3C019679.2.1	-3.42935	0.0459638		MELO3C017923.2.1	-2.63107	2.54602e-05
MELO3C031615.2.1	-2.69741	0.000279754		MELO3C025312.2.1	1.57109	0.0146047		MELO3C002044.2.1	-1.21972	0.00448573		MELO3C003732.2.1	-1.69058	0.0227638		MELO3C009396.2.1	-1.15378	0.0337107		MELO3C017921.2.1	4.98607	9.89413e-10		MELO3C011286.2.1	1.24527	0.0379843		MELO3C019649.2.1	-2.83928	2.08822e-06		MELO3C017930.2.1	1.33086	6.66247e-14
MELO3C006247.2.1	1.09556	0.0338006		MELO3C029696.2.1	1.82441	0.000177186		MELO3C002030.2.1	-1.06172	0.0177498		MELO3C003737.2.1	-6.69984	9.62181e-18		MELO3C009391.2.1	-1.30463	0.0155595		MELO3C017923.2.1	-1.64298	0.0102155		MELO3C011270.2.1	1.2415	0.00496796		MELO3C019643.2.1	-2.51385	5.71282e-09		MELO3C017915.2.1	-1.59373	1.78754e-11
MELO3C006342.2.1	1.23185	0.00161949		MELO3C000237.2.1	3.33669	0.0120775		MELO3C001996.2.1	1.29448	0.0191931		MELO3C028143.2.1	-6.37549	1.4766e-13		MELO3C009387.2.1	-1.60822	0.00593646		MELO3C017930.2.1	1.11335	4.36813e-10		MELO3C011253.2.1	-3.1879	0.000194983		MELO3C019610.2.1	4.58342	0.0377863		MELO3C017920.2.1	4.10717	6.94921e-15
MELO3C006362.2.1	-2.81063	0.000535236		MELO3C024672.2.1	1.41064	5.19503e-09		MELO3C001987.2.1	1.62506	0.00253592		MELO3C003752.2.1	-6.62862	0.000519898		MELO3C009383.2.1	-20.5434	4.82556e-11		MELO3C017915.2.1	-1.53117	1.03059e-10		MELO3C011188.2.1	-2.16463	4.51053e-05		MELO3C019599.2.1	1.64244	0.00200982		MELO3C017926.2.1	-3.58306	0.046452
MELO3C006413.2.1	1.66365	0.00733443		MELO3C026991.2.1	-1.08367	0.000561368		MELO3C001962.2.1	1.31164	3.0227e-07		MELO3C003753.2.1	-2.46388	0.0148164		MELO3C009377.2.1	1.07664	0.0203353		MELO3C017920.2.1	3.70524	2.45148e-12		MELO3C011158.2.1	2.33488	0.0156142		MELO3C025688.2.1	-2.25782	0.0269951		MELO3C017936.2.1	-4.88722	3.93054e-27
MELO3C006430.2.1	-2.20732	0.0118645		MELO3C017500.2.1	-1.05475	0.0446683		MELO3C008075.2.1	1.43969	0.0138675		MELO3C030375.2.1	-1.43299	0.00206206		MELO3C031012.2.1	-4.86385	0.0021363		MELO3C017928.2.1	-3.30042	0.0352454		MELO3C011114.2.1	3.00462	0.000144774		MELO3C025762.2.1	1.10142	0.00788391		MELO3C017948.2.1	-1.92679	1.9865e-12
MELO3C006440.2.1	1.04647	4.58391e-06		MELO3C017495.2.1	-1.09	0.00979404		MELO3C029789.2.1	-1.69967	0.0111964		MELO3C003763.2.1	-2.56022	0.0116036		MELO3C009339.2.1	-1.41958	0.0188164		MELO3C017936.2.1	-3.55906	1.80324e-15		MELO3C010978.2.1	1.71682	0.018657		MELO3C025773.2.1	-1.91318	0.00807717		MELO3C017931.2.1	2.42798	0.00100459
MELO3C006471.2.1	1.05652	3.27806e-06		MELO3C017499.2.1	-1.8936	0.0099305		MELO3C008095.2.1	1.30828	0.00959822		MELO3C003776.2.1	3.73534	0.0271786		MELO3C009330.2.1	-1.78258	0.0230664		MELO3C017948.2.1	-1.62425	2.84376e-09		MELO3C010977.2.1	-2.49772	0.024193		MELO3C025771.2.1	1.11271	0.00888099		MELO3C032635.2.1	3.46512	0.0294642
MELO3C006477.2.1	1.52761	0.0179314		MELO3C017496.2.1	-1.44164	0.000275907		MELO3C008137.2.1	1.09241	0.0182794		MELO3C003794.2.1	-1.07704	0.00235244		MELO3C009293.2.1	1.66963	7.00099e-06		MELO3C017931.2.1	3.22139	1.01499e-05		MELO3C030117.2.1	2.10395	0.000377215		MELO3C025775.2.1	-1.40353	1.49306e-06		MELO3C017933.2.1	4.01488	1.66355e-06
MELO3C006489.2.1	-1.03611	0.0239566		MELO3C017481.2.1	-2.70605	0.0494672		MELO3C008175.2.1	5.73577	0.0182755		MELO3C003799.2.1	-1.09643	9.31181e-05		MELO3C009279.2.1	1.09576	8.35898e-05		MELO3C032635.2.1	4.7421	0.00222167		MELO3C010914.2.1	-1.44668	0.00786989		MELO3C025780.2.1	1.36971	6.95619e-07		MELO3C000392.2.1	6.19451	2.94276e-05
MELO3C006499.2.1	1.86999	0.0235631		MELO3C017471.2.1	1.062	1.17303e-08		MELO3C008203.2.1	1.51551	0.0435829		MELO3C003817.2.1	-2.07454	0.000135651		MELO3C009273.2.1	1.20129	0.0014009		MELO3C017933.2.1	5.07561	1.03558e-09		MELO3C010919.2.1	-8.65755	4.93372e-17		MELO3C026922.2.1	-3.49751	0.00207645		MELO3C017935.2.1	-5.3918	5.59152e-15
MELO3C006525.2.1	1.13654	0.00874419		MELO3C017358.2.1	-1.14209	0.0365843		MELO3C008195.2.1	-1.10229	0.00174088		MELO3C003823.2.1	-2.09971	0.00790912		MELO3C009259.2.1	1.03495	0.0301811		MELO3C000392.2.1	6.88997	3.0192e-06		MELO3C010902.2.1	-1.10744	0.0287275		MELO3C026919.2.1	1.06083	8.09932e-07		MELO3C017945.2.1	-1.0781	0.00629923
MELO3C006550.2.1	2.04057	0.0165606		MELO3C017364.2.1	-1.37528	0.0368076		MELO3C008214.2.1	1.93768	0.0129822		MELO3C003830.2.1	1.05433	0.00206206		MELO3C009251.2.1	1.35192	0.028207		MELO3C017935.2.1	-3.71525	6.90554e-08		MELO3C010843.2.1	-1.65761	2.41355e-08		MELO3C026908.2.1	1.91019	0.000464788		MELO3C017950.2.1	6.08877	0.00305688
MELO3C006666.2.1	1.10077	0.0392722		MELO3C017314.2.1	-1.42574	0.0479175		MELO3C008234.2.1	1.06336	0.0276443		MELO3C003847.2.1	2.32142	8.54828e-10		MELO3C031030.2.1	-1.01989	0.0318833		MELO3C017964.2.1	1.31965	1.22349e-15		MELO3C010811.2.1	-2.98713	0.0280788		MELO3C000391.2.1	-2.59572	0.0181544		MELO3C017964.2.1	1.32916	7.08436e-16
MELO3C006678.2.1	-1.69306	0.0131887		MELO3C017306.2.1	-1.20805	3.24777e-07		MELO3C008281.2.1	6.467	0.000122863		MELO3C003852.2.1	1.10029	0.00104748		MELO3C009252.2.1	-1.47157	9.11958e-05		MELO3C017953.2.1	1.31942	0.00168453		MELO3C010810.2.1	-1.83341	8.80224e-06		MELO3C021457.2.1	1.34383	0.000322731		MELO3C017953.2.1	1.20743	0.0041766
MELO3C031751.2.1	1.37642	0.035265		MELO3C017291.2.1	1.21643	1.88108e-06		MELO3C008293.2.1	1.96643	0.0312407		MELO3C026493.2.1	-1.7128	0.0423114		MELO3C009239.2.1	-1.7884	0.000661815		MELO3C017956.2.1	-1.07627	2.51521e-12		MELO3C010808.2.1	-2.36224	0.0193941		MELO3C021456.2.1	1.24568	9.30571e-07		MELO3C017955.2.1	-1.46856	7.48168e-24
MELO3C006727.2.1	-1.43141	0.005253		MELO3C017288.2.1	-1.00887	6.92519e-07		MELO3C008379.2.1	-1.41986	0.0195686		MELO3C026495.2.1	-18.8458	8.33959e-06		MELO3C009217.2.1	1.60327	0.0115926		MELO3C017957.2.1	-1.20278	3.44803e-09		MELO3C010774.2.1	-1.9495	0.0252662		MELO3C021447.2.1	2.26476	0.00482832		MELO3C017956.2.1	-1.02103	2.86106e-11
MELO3C031621.2.1	1.5695	0.000478791		MELO3C017236.2.1	1.02926	8.69039e-05		MELO3C008429.2.1	1.54601	0.000788008		MELO3C018237.2.1	-1.36358	0.0436975		MELO3C009203.2.1	1.08037	4.01692e-05		MELO3C017959.2.1	-1.37573	8.45692e-08		MELO3C010751.2.1	-3.08587	0.000836202		MELO3C021431.2.1	-2.15061	0.0224074		MELO3C017957.2.1	-1.4729	7.84973e-13
MELO3C001561.2.1	1.60074	0.0215653		MELO3C029753.2.1	3.31651	0.0236888		MELO3C010648.2.1	1.4148	0.0257421		MELO3C018166.2.1	-2.11252	8.28984e-09		MELO3C031032.2.1	-1.57382	0.00048324		MELO3C017965.2.1	1.25232	3.22779e-05		MELO3C010725.2.1	-2.07498	0.00603495		MELO3C021426.2.1	-3.55943	0.0117441		MELO3C017959.2.1	-1.87818	2.17413e-13
MELO3C006819.2.1	1.70167	6.48591e-05		MELO3C017141.2.1	-1.26094	0.00211341		MELO3C010632.2.1	2.30887	0.0251869		MELO3C018080.2.1	-1.00045	1.12061e-05		MELO3C009199.2.1	-1.54049	1.36939e-05		MELO3C017971.2.1	-1.68733	0.000531363		MELO3C010713.2.1	-3.70985	0.0340549		MELO3C021418.2.1	1.12976	0.0344505		MELO3C017971.2.1	-1.72131	0.000417462
MELO3C006864.2.1	-3.37342	0.00243141		MELO3C017130.2.1	-1.56517	6.59694e-07		MELO3C010598.2.1	1.97073	0.0185402		MELO3C018070.2.1	-2.59626	0.00928548		MELO3C009169.2.1	-2.36765	0.000202604		MELO3C017973.2.1	-3.74126	3.54645e-17		MELO3C010700.2.1	-1.76795	0.0109236		MELO3C021416.2.1	2.30385	0.00126698		MELO3C017973.2.1	-4.29317	4.37621e-21
MELO3C006866.2.1	-1.75182	0.00350471		MELO3C017114.2.1	1.46091	0.0316449		MELO3C010580.2.1	1.02807	0.00938901		MELO3C012863.2.1	1.03774	3.5967e-05		MELO3C009167.2.1	-1.09876	0.0105599		MELO3C017967.2.1	-1.37825	4.61743e-11		MELO3C029282.2.1	-3.08058	0.00931251		MELO3C021406.2.1	-1.27838	0.00654204		MELO3C017975.2.1	-2.63301	6.65733e-11
MELO3C006945.2.1	1.36842	1.25039e-06		MELO3C026276.2.1	2.32385	1.29018e-05		MELO3C011705.2.1	2.24279	0.00154818		MELO3C012885.2.1	-1.17463	0.000696475		MELO3C009162.2.1	2.73488	0.0213639		MELO3C017975.2.1	-1.89146	1.82872e-06		MELO3C015251.2.1	-6.50837	1.29205e-06		MELO3C021379.2.1	-1.15065	0.0157311		MELO3C032638.2.1	3.72792	2.38426e-11
MELO3C006973.2.1	1.17255	0.00681439		MELO3C026238.2.1	-1.79636	0.0423363		MELO3C011682.2.1	1.27943	1.33059e-05		MELO3C012917.2.1	-1.70209	0.00500723		MELO3C009133.2.1	1.30508	0.0201069		MELO3C032638.2.1	3.82016	7.33719e-12		MELO3C015268.2.1	3.49778	0.0117763		MELO3C021377.2.1	1.06613	0.00985976		MELO3C017985.2.1	-2.1016	3.68572e-19
MELO3C031850.2.1	1.58364	0.025323		MELO3C026226.2.1	3.34683	0.00970113		MELO3C011604.2.1	2.95032	0.00607401		MELO3C012932.2.1	-2.36471	7.84201e-05		MELO3C009117.2.1	-1.55401	0.0131942		MELO3C017985.2.1	-1.72617	1.78067e-13		MELO3C015306.2.1	-2.77778	0.0370045		MELO3C021366.2.1	1.24733	1.12805e-08		MELO3C017986.2.1	-4.39156	1.54824e-13
MELO3C008478.2.1	-1.1133	0.0478542		MELO3C026194.2.1	-1.37519	0.0215087		MELO3C011553.2.1	1.42409	0.0197419		MELO3C012936.2.1	-1.85846	0.0207273		MELO3C009092.2.1	-4.54655	0.0376248		MELO3C017986.2.1	-3.56385	6.16183e-10		MELO3C015337.2.1	-2.38795	0.00596681		MELO3C021354.2.1	-9.24141	2.40457e-19		MELO3C017989.2.1	-2.27908	4.53589e-25
MELO3C019416.2.1	1.81996	0.0127504		MELO3C018409.2.1	-1.06733	0.000253469		MELO3C026142.2.1	3.9702	0.00624527		MELO3C030793.2.1	1.05126	5.25517e-05		MELO3C022228.2.1	-2.5949	4.04665e-07		MELO3C017989.2.1	-2.08737	1.5672e-21		MELO3C015359.2.1	-7.15887	0.00039975		MELO3C021350.2.1	-1.77257	0.0196444		MELO3C017993.2.1	-1.58352	4.77354e-12
MELO3C027302.2.1	-1.71192	0.01862		MELO3C018423.2.1	-1.26346	0.0268761		MELO3C030009.2.1	-1.08087	0.00286988		MELO3C012995.2.1	1.22013	0.0113837		MELO3C022213.2.1	-2.17943	0.00311656		MELO3C017993.2.1	-1.55164	1.31218e-11		MELO3C015427.2.1	-1.31941	0.027281		MELO3C021331.2.1	1.18812	0.000536836		MELO3C017996.2.1	-4.60706	0.0014973
MELO3C020225.2.1	-1.50438	0.0215366		MELO3C028576.2.1	-1.591	0.0343879		MELO3C025019.2.1	-1.7309	0.00566016		MELO3C012998.2.1	-1.48586	0.00727505		MELO3C022176.2.1	-1.68324	0.00366269		MELO3C017996.2.1	-4.60352	0.00153626		MELO3C015456.2.1	1.96488	0.0285838		MELO3C021315.2.1	2.5306	0.000896531		MELO3C017998.2.1	1.70559	2.01436e-12
MELO3C020189.2.1	-1.01424	0.0330846		MELO3C018425.2.1	-1.42172	0.0228952		MELO3C020001.2.1	-1.08311	0.0162021		MELO3C013003.2.1	-1.03772	0.000108439		MELO3C022133.2.1	1.26207	0.00631488		MELO3C017998.2.1	1.76255	3.67597e-13		MELO3C015468.2.1	-1.00136	0.0230207		MELO3C021310.2.1	-2.7038	2.21717e-05		MELO3C018005.2.1	-2.28495	0.0229807
MELO3C023735.2.1	1.71394	0.0119023		MELO3C018456.2.1	-1.01013	1.37961e-05		MELO3C020000.2.1	3.54544	0.000516003		MELO3C013013.2.1	-1.05812	0.0191425		MELO3C022108.2.1	1.36882	0.00297001		MELO3C018005.2.1	-2.88052	0.00377222		MELO3C015478.2.1	4.25233	8.11964e-05		MELO3C034931.2.1	1.68707	0.000214098		MELO3C032868.2.1	-1.99899	1.63471e-07
MELO3C014867.2.1	1.16366	1.46718e-07		MELO3C018495.2.1	1.19771	0.00225709		MELO3C019981.2.1	1.59413	0.00536012		MELO3C025807.2.1	-2.13875	0.00272719		MELO3C022098.2.1	1.73426	0.0367477		MELO3C032868.2.1	-1.99522	1.75506e-07		MELO3C015511.2.1	-1.12847	0.0159116		MELO3C021292.2.1	-1.55653	2.26666e-12		MELO3C017994.2.1	-1.1867	3.3655e-10
MELO3C016552.2.1	1.37278	0.000847885		MELO3C018498.2.1	1.12001	0.00021837		MELO3C019931.2.1	1.07521	0.000636304		MELO3C022664.2.1	1.13406	1.48306e-07		MELO3C022027.2.1	1.44979	7.47181e-10		MELO3C017994.2.1	-1.26746	2.06077e-11		MELO3C015540.2.1	1.24196	0.00116702		MELO3C021285.2.1	1.0656	0.00452388		MELO3C017995.2.1	-2.05246	1.26668e-23
MELO3C016546.2.1	-22.9602	0.000466528		MELO3C018512.2.1	1.08909	7.29205e-06		MELO3C019904.2.1	2.18519	5.10591e-05		MELO3C022669.2.1	-1.8838	0.000189439		MELO3C022002.2.1	-4.47366	0.00171572		MELO3C017995.2.1	-1.96741	7.79339e-22		MELO3C015550.2.1	-3.49636	0.000140602		MELO3C021281.2.1	-1.57415	0.00669076		MELO3C017997.2.1	1.02297	3.85079e-19
MELO3C016541.2.1	-1.82314	3.28894e-06		MELO3C018532.2.1	1.29098	0.00362835		MELO3C019832.2.1	1.68264	0.00130694		MELO3C022686.2.1	-3.91197	7.96411e-08		MELO3C021993.2.1	-1.93984	0.00818019		MELO3C017999.2.1	9.54033	4.3314e-08		MELO3C015549.2.1	-1.21819	0.04647		MELO3C021277.2.1	1.11898	6.59378e-06		MELO3C017999.2.1	6.41166	0.000292717
MELO3C025386.2.1	1.00854	0.0001423		MELO3C018552.2.1	1.4135	0.0101992		MELO3C019823.2.1	-1.1024	0.0277769		MELO3C022693.2.1	-2.89825	0.0152481		MELO3C021984.2.1	1.01292	5.4842e-09		MELO3C018003.2.1	6.13864	6.23276e-09		MELO3C029407.2.1	2.51417	0.0431056		MELO3C000030.2.1	1.59488	0.0162715		MELO3C018003.2.1	5.44103	2.79308e-07
MELO3C025408.2.1	-2.97244	0.000404037		MELO3C018584.2.1	-1.60692	0.000119011		MELO3C019808.2.1	3.78552	0.000325931		MELO3C022697.2.1	-1.95235	0.00970155		MELO3C033612.2.1	3.06051	1.0071e-05		MELO3C018007.2.1	-2.1662	0.00529546		MELO3C015640.2.1	-1.57994	0.0465826		MELO3C021259.2.1	-2.19442	0.0271817		MELO3C018007.2.1	-2.60201	0.000757802
MELO3C013711.2.1	-3.60798	0.0478542		MELO3C018618.2.1	1.76902	0.0153922		MELO3C026498.2.1	2.83161	0.00046356		MELO3C022701.2.1	-1.06425	9.72231e-08		MELO3C021972.2.1	-2.83525	0.00161538		MELO3C018013.2.1	-1.55812	0.00129717		MELO3C015021.2.1	-1.78103	0.0478134		MELO3C021205.2.1	-1.34552	0.020642		MELO3C018017.2.1	-2.1657	0.000255549
MELO3C013762.2.1	-1.17	0.00939152		MELO3C018631.2.1	-1.45909	0.0176203		MELO3C011491.2.1	2.3804	0.00341559		MELO3C022704.2.1	2.37066	0.000111209		MELO3C021478.2.1	-4.8407	0.000501877		MELO3C018017.2.1	-1.24355	0.0226152		MELO3C015098.2.1	1.059	0.00017811		MELO3C021179.2.1	-3.99984	0.048483		MELO3C018018.2.1	-3.06547	5.96596e-18
MELO3C013764.2.1	1.12828	5.39471e-06		MELO3C018639.2.1	1.37961	0.0348777		MELO3C011484.2.1	1.09156	0.0356484		MELO3C022729.2.1	4.77771	0.00260304		MELO3C021487.2.1	1.77159	0.000225712		MELO3C018018.2.1	-3.04333	1.07653e-17		MELO3C015079.2.1	1.12883	0.00072182		MELO3C021142.2.1	1.69124	0.0191558		MELO3C018019.2.1	-1.79306	2.02553e-07
MELO3C013773.2.1	-1.13317	5.15863e-08		MELO3C018657.2.1	1.43409	0.000312408		MELO3C011443.2.1	-1.23222	0.0303767		MELO3C022748.2.1	-2.14167	0.0202291		MELO3C021520.2.1	-1.14941	0.00065255		MELO3C018019.2.1	-1.80089	1.85609e-07		MELO3C015071.2.1	-7.04723	0.048012		MELO3C022247.2.1	-2.0629	0.000901944		MELO3C018020.2.1	1.35779	3.61175e-07
MELO3C013805.2.1	1.03037	0.00291995		MELO3C018674.2.1	-1.08644	0.00335688		MELO3C011347.2.1	7.79984	0.0142488		MELO3C026706.2.1	1.03068	0.0465386		MELO3C021548.2.1	-1.24333	0.0494867		MELO3C018020.2.1	1.2322	4.49183e-06		MELO3C010017.2.1	-4.83929	0.0262267		MELO3C022259.2.1	-1.59012	0.00436436		MELO3C018023.2.1	1.53145	4.8816e-13
MELO3C013812.2.1	1.00389	2.32842e-07		MELO3C018707.2.1	1.28192	0.0350194		MELO3C011338.2.1	1.86658	0.00616436		MELO3C030635.2.1	1.23468	6.69778e-05		MELO3C021555.2.1	-2.52171	0.000232987		MELO3C018023.2.1	1.49458	1.90968e-12		MELO3C010183.2.1	-2.65915	0.0105662		MELO3C022298.2.1	-2.32228	0.0149005		MELO3C018025.2.1	-3.90506	1.59227e-36
MELO3C032259.2.1	-2.44284	0.043453		MELO3C018720.2.1	-1.19068	0.00298947		MELO3C011331.2.1	-1.04564	0.0132821		MELO3C024020.2.1	1.00195	1.25693e-05		MELO3C021615.2.1	1.1223	0.0296641		MELO3C018025.2.1	-3.49242	2.03244e-29		MELO3C010185.2.1	-2.1976	0.00690672		MELO3C035237.2.1	-2.08675	0.0134443		MELO3C018029.2.1	-1.10549	1.89145e-12
MELO3C027061.2.1	-1.29574	0.0349238		MELO3C018729.2.1	-2.32262	0.0291729		MELO3C011275.2.1	3.31351	0.0119007		MELO3C024007.2.1	-2.73087	0.0114002		MELO3C021616.2.1	-1.27656	0.00143014		MELO3C018029.2.1	-1.31508	1.169e-16		MELO3C025297.2.1	-4.87659	0.0069327		MELO3C022310.2.1	-1.09512	0.00254191		MELO3C018033.2.1	-2.39238	1.0071e-08
MELO3C013872.2.1	-1.25639	0.0289453		MELO3C018765.2.1	-1.14912	0.00151664		MELO3C011268.2.1	8.16905	1.38127e-05		MELO3C024006.2.1	-2.29533	1.94744e-06		MELO3C033751.2.1	1.70006	0.0457482		MELO3C018033.2.1	-2.13686	1.95614e-07		MELO3C025326.2.1	-1.25248	0.0273997		MELO3C022330.2.1	1.40139	0.00667873		MELO3C018021.2.1	-1.75749	0.0045314
MELO3C013925.2.1	-1.39435	2.6336e-06		MELO3C027922.2.1	-1.09008	0.02699		MELO3C011229.2.1	4.38801	0.00812776		MELO3C024001.2.1	-1.10562	0.0122922		MELO3C025480.2.1	1.03697	2.55402e-05		MELO3C018021.2.1	-1.78737	0.00416487		MELO3C024628.2.1	1.24081	0.00349312		MELO3C022339.2.1	2.97396	0.00278658		MELO3C018026.2.1	2.31432	1.03629e-22
MELO3C013981.2.1	1.09352	5.37655e-05		MELO3C018804.2.1	1.83204	0.00650146		MELO3C011223.2.1	7.11468	0.000192616		MELO3C023953.2.1	1.15947	7.88469e-08		MELO3C025501.2.1	1.26322	2.17395e-07		MELO3C018026.2.1	2.36665	1.2967e-23		MELO3C024690.2.1	-1.0202	0.0250163		MELO3C022341.2.1	-4.80161	0.00295615		MELO3C018027.2.1	-1.14516	6.84251e-13
MELO3C014081.2.1	1.17543	0.000146816		MELO3C018825.2.1	-2.46505	0.0148564		MELO3C011196.2.1	1.26316	9.4678e-05		MELO3C023949.2.1	1.42079	0.0355835		MELO3C025508.2.1	-1.17493	0.00267199		MELO3C018027.2.1	-1.18397	1.1899e-13		MELO3C017499.2.1	-1.99158	0.0127258		MELO3C022354.2.1	-2.06136	5.44587e-08		MELO3C018028.2.1	-5.48706	7.4322e-10
MELO3C014104.2.1	1.54961	0.0451		MELO3C018850.2.1	-1.0637	0.0021061		MELO3C011183.2.1	1.28205	0.00103048		MELO3C023938.2.1	1.40632	0.0380388		MELO3C033820.2.1	1.15278	0.0234494		MELO3C018028.2.1	-3.96094	7.09481e-06		MELO3C017496.2.1	-1.03268	0.0229503		MELO3C022356.2.1	-1.03828	0.00146805		MELO3C018037.2.1	-1.52322	1.67538e-24
MELO3C014117.2.1	1.70652	1.29326e-06		MELO3C018845.2.1	1.98516	0.00242221		MELO3C011125.2.1	3.13123	0.0279133		MELO3C027621.2.1	2.03985	0.0179407		MELO3C002943.2.1	-1.69444	0.0154499		MELO3C018037.2.1	-1.35927	7.14659e-20		MELO3C017481.2.1	-3.78244	0.00805457		MELO3C022363.2.1	1.15871	3.99491e-05		MELO3C018048.2.1	-1.95255	2.08271e-17
MELO3C014130.2.1	1.72541	0.00783128		MELO3C000487.2.1	-1.68206	0.0346313		MELO3C011114.2.1	2.11752	0.00959822		MELO3C026738.2.1	-1.78994	0.00820877		MELO3C003056.2.1	1.17846	0.000799645		MELO3C018048.2.1	-1.47991	1.79535e-11		MELO3C017480.2.1	-1.99546	0.0170443		MELO3C022375.2.1	-1.45942	0.0150581		MELO3C018050.2.1	-1.7262	4.25177e-05
MELO3C014179.2.1	1.05516	0.000190015		MELO3C018882.2.1	5.10088	0.00331108		MELO3C011096.2.1	2.63675	0.00027874		MELO3C026601.2.1	-2.21091	0.0147365		MELO3C022791.2.1	-1.79818	0.0158277		MELO3C018050.2.1	-2.08242	1.2347e-06		MELO3C017424.2.1	1.20266	0.0180068		MELO3C022362.2.1	-2.03652	0.000136307		MELO3C018051.2.1	-2.72783	8.59079e-26
				MELO3C018888.2.1	1.42453	0.000667172		MELO3C011095.2.1	2.07159	0.00394118		MELO3C026594.2.1	-1.41236	0.0302022		MELO3C022802.2.1	-3.01231	0.000570703		MELO3C018051.2.1	-2.42886	7.27511e-21		MELO3C017416.2.1	1.74608	0.00580937		MELO3C022372.2.1	-1.63778	0.0208383		MELO3C018054.2.1	1.09319	1.27014e-14
				MELO3C028684.2.1	1.56277	0.0446359		MELO3C011094.2.1	-1.28726	0.0189067		MELO3C009989.2.1	-2.453	0.03528		MELO3C033888.2.1	1.48091	0.0325771		MELO3C018039.2.1	-2.42028	2.25534e-07		MELO3C017399.2.1	-1.39838	0.0297441		MELO3C022393.2.1	1.37167	0.000150874		MELO3C018039.2.1	-4.05513	2.22724e-11
				MELO3C024168.2.1	-2.16526	0.000204834		MELO3C030114.2.1	-1.03621	0.000204581		MELO3C030957.2.1	-5.05753	4.86647e-07		MELO3C022815.2.1	1.04695	2.81034e-05		MELO3C018040.2.1	1.26819	4.56765e-17		MELO3C017371.2.1	-1.32029	0.00764172		MELO3C022397.2.1	-1.41517	0.0177365		MELO3C018040.2.1	1.28938	1.25067e-17
				MELO3C024162.2.1	-1.77446	0.00549491		MELO3C010963.2.1	1.05496	0.0399812		MELO3C030958.2.1	-4.80797	1.07021e-07		MELO3C022820.2.1	-1.13564	0.00714091		MELO3C018045.2.1	-2.19345	1.24802e-22		MELO3C017352.2.1	2.5245	0.00178292		MELO3C022429.2.1	-1.99827	0.00158702		MELO3C018045.2.1	-2.00831	2.52532e-19
				MELO3C023669.2.1	1.06896	0.0427898		MELO3C010935.2.1	-1.16472	0.00358989		MELO3C009961.2.1	-1.59868	0.0449251		MELO3C025111.2.1	-1.87775	0.00460165		MELO3C018057.2.1	3.44117	0.0435265		MELO3C017326.2.1	-2.6482	3.77675e-09		MELO3C022440.2.1	3.42169	1.38703e-06		MELO3C012492.2.1	-1.60781	3.91711e-23
				MELO3C024110.2.1	-1.02085	0.000390829		MELO3C010931.2.1	-1.00142	0.00109227		MELO3C009937.2.1	-1.01868	0.0212866		MELO3C025110.2.1	-2.47529	0.0238619		MELO3C012492.2.1	-1.4503	3.79603e-19		MELO3C017314.2.1	-4.71632	1.56044e-13		MELO3C022441.2.1	1.0859	4.59669e-06		MELO3C012493.2.1	1.33521	1.59669e-06
				MELO3C024951.2.1	-1.01967	0.000440313		MELO3C010908.2.1	-1.2734	0.0238174		MELO3C009927.2.1	1.01198	6.97029e-06		MELO3C025105.2.1	-9.84528	5.41675e-06		MELO3C012493.2.1	1.41188	3.7397e-07		MELO3C017298.2.1	-1.25869	0.000450926		MELO3C022455.2.1	1.05991	7.02241e-05		MELO3C012484.2.1	3.98565	0.00030321
				MELO3C013099.2.1	-2.38718	0.0147926		MELO3C010882.2.1	-1.02626	0.0233892		MELO3C030966.2.1	-1.22398	0.00183019		MELO3C025101.2.1	-1.49117	0.0232843		MELO3C012491.2.1	-1.02836	2.811e-14		MELO3C017252.2.1	-1.22996	0.0106951		MELO3C022468.2.1	1.16822	0.00105056		MELO3C012485.2.1	1.56035	1.21523e-30
				MELO3C013127.2.1	1.51827	0.00244474		MELO3C010863.2.1	1.22204	0.0400371		MELO3C030968.2.1	1.59565	0.00200172		MELO3C025099.2.1	-1.02854	0.0478322		MELO3C012484.2.1	4.45829	4.78924e-05		MELO3C017210.2.1	1.01177	0.0366279		MELO3C022477.2.1	-1.54805	1.29562e-05		MELO3C012479.2.1	2.80169	1.88871e-11
				MELO3C013128.2.1	-1.16274	2.07063e-05		MELO3C010840.2.1	2.40161	0.0081889		MELO3C009920.2.1	-1.44495	0.000985908		MELO3C025086.2.1	-1.72987	0.0113777		MELO3C012485.2.1	1.69545	1.05115e-35		MELO3C017178.2.1	-1.32467	0.000793911		MELO3C022512.2.1	-1.15093	0.00155896		MELO3C012471.2.1	2.04221	0.000542326
				MELO3C013157.2.1	-1.10468	0.00560104		MELO3C010810.2.1	1.00338	0.0229024		MELO3C009895.2.1	-1.11004	0.000106853		MELO3C005084.2.1	-1.05244	0.000109525		MELO3C012479.2.1	2.38812	1.34651e-08		MELO3C017177.2.1	6.27961	0.0159292		MELO3C022515.2.1	-2.17781	0.000117134		MELO3C012470.2.1	1.77917	1.68762e-07
				MELO3C013198.2.1	1.29839	0.0046267		MELO3C010809.2.1	1.15463	0.00109642		MELO3C009881.2.1	-1.11296	0.0496837		MELO3C005136.2.1	-1.41601	1.37284e-08		MELO3C012471.2.1	1.84202	0.0019509		MELO3C017146.2.1	-2.96248	0.000140602		MELO3C022507.2.1	1.08636	0.00793636		MELO3C012477.2.1	-5.88956	7.04043e-31
				MELO3C013245.2.1	1.0032	3.74443e-05		MELO3C010778.2.1	1.35029	0.000216343		MELO3C009870.2.1	-1.74664	0.00234975		MELO3C005197.2.1	6.18574	0.002818		MELO3C012470.2.1	1.90054	2.12361e-08		MELO3C029555.2.1	-1.11135	0.0460757		MELO3C022513.2.1	-1.46847	7.62571e-05		MELO3C034022.2.1	2.58737	2.89626e-06
				MELO3C013289.2.1	-1.51834	1.34669e-05		MELO3C010774.2.1	2.39984	0.00303144		MELO3C030971.2.1	-3.95997	0.00660659		MELO3C005243.2.1	1.58067	0.0139909		MELO3C012468.2.1	-2.79483	0.0118894		MELO3C029758.2.1	-1.26796	0.00189142		MELO3C022516.2.1	-1.75963	0.000569036		MELO3C034021.2.1	-2.43983	1.38639e-18
				MELO3C013311.2.1	-2.0929	0.0163663		MELO3C010779.2.1	2.6846	0.0463835		MELO3C009855.2.1	-5.45086	0.000152235		MELO3C005278.2.1	-1.15382	0.00166813		MELO3C012477.2.1	-5.03665	4.14727e-23		MELO3C017104.2.1	-1.29142	0.0243213		MELO3C022518.2.1	-2.32496	4.1463e-05		MELO3C012457.2.1	-1.03915	0.00260416
				MELO3C027370.2.1	-1.98455	0.000727192		MELO3C010763.2.1	1.07599	0.00836643		MELO3C009791.2.1	-1.62432	2.13405e-05		MELO3C005292.2.1	-5.91924	0.000442611		MELO3C034022.2.1	2.31439	3.60913e-05		MELO3C026276.2.1	2.04361	0.000395377		MELO3C022532.2.1	-1.16397	0.000116491		MELO3C012453.2.1	-1.32622	0.00618131
				MELO3C026497.2.1	1.38915	0.0194358		MELO3C010746.2.1	1.01464	0.000697562		MELO3C009782.2.1	1.40739	0.00238997		MELO3C005305.2.1	1.21832	0.0041198		MELO3C034021.2.1	-2.29001	1.57031e-16		MELO3C029768.2.1	-2.77579	1.32327e-06		MELO3C022520.2.1	-1.30544	1.21413e-06		MELO3C012456.2.1	-1.99055	5.5236e-11
				MELO3C013343.2.1	-1.10787	0.00716319		MELO3C001068.2.1	2.12952	0.00040375		MELO3C009784.2.1	-3.09524	0.0179021		MELO3C005309.2.1	-1.00086	0.00232886		MELO3C012455.2.1	-1.12609	0.000103539		MELO3C026214.2.1	5.48967	0.0375591		MELO3C030348.2.1	-5.76418	0.000982203		MELO3C012452.2.1	-1.83413	3.59161e-15
				MELO3C013387.2.1	4.06034	0.0288691		MELO3C015238.2.1	1.74396	0.000396133		MELO3C009768.2.1	-1.19998	0.00614684		MELO3C005323.2.1	-1.64972	0.00760334		MELO3C012456.2.1	-2.24849	1.28724e-13		MELO3C026226.2.1	3.69693	0.00708185		MELO3C003317.2.1	1.03686	1.33729e-07		MELO3C012445.2.1	-1.40848	6.77292e-25
				MELO3C012524.2.1	-1.45943	0.00126184		MELO3C015253.2.1	1.0702	0.0303767		MELO3C009770.2.1	1.42105	0.000143162		MELO3C005330.2.1	1.03929	0.012254		MELO3C012452.2.1	-1.32611	3.18309e-09		MELO3C026215.2.1	-1.55318	0.0295985		MELO3C003318.2.1	2.35873	0.00696147		MELO3C012440.2.1	-1.6082	4.10033e-10
				MELO3C012619.2.1	1.89035	0.000911473		MELO3C015340.2.1	-1.04372	0.00755466		MELO3C009757.2.1	-1.8817	2.1642e-05		MELO3C005343.2.1	-1.10895	1.71812e-06		MELO3C012445.2.1	-1.37009	1.37107e-23		MELO3C026183.2.1	-6.12561	0.00402488		MELO3C003337.2.1	-1.29313	0.000587		MELO3C012439.2.1	1.38226	9.51281e-17
				MELO3C012678.2.1	2.48201	0.0247332		MELO3C029300.2.1	-1.02322	0.0114843		MELO3C009746.2.1	1.01899	0.000268924		MELO3C005345.2.1	-3.24404	0.0461016		MELO3C012440.2.1	-1.86608	6.11543e-13		MELO3C026176.2.1	-4.74891	4.63691e-05		MELO3C001056.2.1	-1.75823	0.00513505		MELO3C012438.2.1	3.87398	3.05193e-14
				MELO3C021075.2.1	-1.09362	5.80507e-05		MELO3C015387.2.1	1.11744	0.0372098		MELO3C009733.2.1	-1.50146	7.72027e-06		MELO3C005357.2.1	-1.3543	0.0166958		MELO3C012439.2.1	1.15727	4.24398e-12		MELO3C018424.2.1	-1.0556	0.0378013		MELO3C003370.2.1	1.705	0.000930312		MELO3C012437.2.1	2.4879	1.51152e-14
				MELO3C021091.2.1	-2.18245	7.34908e-07		MELO3C015408.2.1	1.28883	1.60615e-06		MELO3C009727.2.1	1.32166	1.75626e-08		MELO3C005361.2.1	1.23789	0.00361979		MELO3C012438.2.1	3.79609	1.03957e-13		MELO3C028576.2.1	-2.0962	0.00787461		MELO3C003371.2.1	-3.68048	0.0115138		MELO3C012446.2.1	-2.96975	2.0757e-34
				MELO3C015697.2.1	1.39421	0.00125119		MELO3C015415.2.1	1.12378	0.0211934		MELO3C009720.2.1	-1.51582	0.000105954		MELO3C005385.2.1	4.43835	0.0202682		MELO3C012437.2.1	2.33364	6.20809e-13		MELO3C018442.2.1	-2.04295	6.24257e-05		MELO3C003375.2.1	1.0066	0.00166026		MELO3C012444.2.1	1.30998	3.27164e-29
				MELO3C015738.2.1	-1.24363	0.0148368		MELO3C015409.2.1	1.00548	8.97448e-06		MELO3C009715.2.1	-2.36838	0.00153463		MELO3C005400.2.1	1.10528	1.50154e-08		MELO3C012446.2.1	-3.24089	1.15109e-37		MELO3C018449.2.1	-1.58018	0.00785644		MELO3C003382.2.1	-3.2158	0.000823895		MELO3C012441.2.1	1.5971	2.79057e-24
				MELO3C015743.2.1	7.0526	0.0104523		MELO3C015423.2.1	4.61868	0.00157692		MELO3C009714.2.1	-1.36326	0.0102721		MELO3C005401.2.1	1.1052	3.01022e-07		MELO3C012444.2.1	1.20009	1.08678e-24		MELO3C018460.2.1	-1.34914	0.00160979		MELO3C003394.2.1	1.26415	0.00177531		MELO3C012424.2.1	-2.66568	5.64715e-08
				MELO3C015762.2.1	1.82305	0.000373981		MELO3C015434.2.1	-1.09411	0.00119808		MELO3C009709.2.1	1.17596	0.000397463		MELO3C005411.2.1	1.16972	4.32519e-06		MELO3C012441.2.1	1.66097	4.97156e-26		MELO3C018464.2.1	-4.61279	0.038057		MELO3C003385.2.1	-2.86979	0.0101983		MELO3C012433.2.1	-3.00343	1.01201e-35
				MELO3C028893.2.1	2.35938	0.0456238		MELO3C015459.2.1	1.22412	0.000122492		MELO3C009678.2.1	1.23602	0.0463779		MELO3C005446.2.1	1.45115	1.19532e-09		MELO3C012424.2.1	-2.03835	7.68203e-06		MELO3C018469.2.1	2.42326	0.00480968		MELO3C030366.2.1	-2.4114	0.00930855		MELO3C012428.2.1	1.0354	8.58989e-27
				MELO3C015789.2.1	-1.03123	0.00529018		MELO3C015470.2.1	3.41342	0.00025101		MELO3C009657.2.1	-2.53835	0.000249009		MELO3C005464.2.1	1.0898	4.2723e-06		MELO3C012433.2.1	-2.5017	1.24767e-25		MELO3C018495.2.1	1.00589	0.0232659		MELO3C003408.2.1	2.42428	4.31482e-10		MELO3C012426.2.1	-2.31442	2.44962e-24
				MELO3C015883.2.1	2.24634	0.00230914		MELO3C015469.2.1	2.84908	0.000272437		MELO3C009656.2.1	-2.44497	0.00109143		MELO3C005472.2.1	1.42302	1.89488e-06		MELO3C012426.2.1	-1.87493	1.21398e-16		MELO3C018496.2.1	-1.95392	0.020004		MELO3C003403.2.1	1.79079	0.00543041		MELO3C012422.2.1	-1.64552	0.00448757
				MELO3C015910.2.1	1.06063	0.00266698		MELO3C015479.2.1	3.73192	0.0280324		MELO3C009649.2.1	-3.60561	0.00151974		MELO3C005492.2.1	-1.66882	0.0075649		MELO3C012422.2.1	-1.13293	0.0464284		MELO3C018524.2.1	-5.50724	0.00496796		MELO3C003411.2.1	-6.48389	0.000247291		MELO3C012413.2.1	1.24353	3.00517e-21
				MELO3C015924.2.1	-1.06005	0.00223607		MELO3C015506.2.1	2.06929	0.0210792		MELO3C009639.2.1	1.16842	1.47188e-05		MELO3C005502.2.1	2.56202	0.0126986		MELO3C012413.2.1	1.34747	1.22793e-24		MELO3C018584.2.1	-4.92033	4.1797e-23		MELO3C003412.2.1	-1.01364	6.46617e-06		MELO3C034023.2.1	1.54477	8.09456e-06
				MELO3C015988.2.1	1.22084	2.19661e-07		MELO3C015528.2.1	3.33425	0.00127418		MELO3C009626.2.1	1.7737	0.0227717		MELO3C005532.2.1	1.85834	0.000309165		MELO3C034023.2.1	1.42561	4.23342e-05		MELO3C018632.2.1	-1.20195	0.0283229		MELO3C003424.2.1	-3.70987	1.80777e-05		MELO3C012411.2.1	1.20196	1.04552e-20
				MELO3C015990.2.1	6.50241	0.00684727		MELO3C015556.2.1	2.29363	0.00040375		MELO3C009569.2.1	-1.35603	0.00345021		MELO3C005561.2.1	1.11384	0.00340555		MELO3C012411.2.1	1.15104	4.58836e-19		MELO3C018672.2.1	3.96316	0.0132098		MELO3C003426.2.1	1.04879	0.0236425		MELO3C012409.2.1	1.7198	3.03125e-05
				MELO3C016005.2.1	-1.63295	0.000243091		MELO3C029301.2.1	2.50735	0.00873685		MELO3C009508.2.1	-4.62773	0.0145667		MELO3C005576.2.1	-4.36498	0.00209708		MELO3C012409.2.1	1.63004	8.12874e-05		MELO3C018692.2.1	-9.64138	0.00487636		MELO3C003433.2.1	-1.15969	0.0277343		MELO3C012403.2.1	-1.98802	0.0172096
				MELO3C016041.2.1	2.06796	0.024552		MELO3C029407.2.1	2.38712	0.0405379		MELO3C009507.2.1	-3.389	0.0378887		MELO3C005570.2.1	-2.3116	0.0178604		MELO3C012403.2.1	-2.10369	0.0117749		MELO3C018700.2.1	2.99543	0.027278		MELO3C030372.2.1	-2.52407	5.10523e-06		MELO3C034031.2.1	-1.31253	2.87494e-08
				MELO3C016056.2.1	1.47086	0.0199064		MELO3C015151.2.1	2.45225	0.00480805		MELO3C009509.2.1	1.02186	2.52003e-05		MELO3C005577.2.1	-3.44346	0.0024407		MELO3C034031.2.1	-1.97028	1.15723e-16		MELO3C018709.2.1	-1.54515	0.000283953		MELO3C003435.2.1	-2.39779	1.52822e-09		MELO3C012391.2.1	2.1	5.78106e-27
				MELO3C023620.2.1	-3.44195	2.87214e-06		MELO3C016628.2.1	1.09289	0.0240803		MELO3C009485.2.1	-2.51894	0.00523355		MELO3C005602.2.1	-1.30799	0.00938635		MELO3C012391.2.1	2.12205	2.34548e-27		MELO3C018808.2.1	2.78821	0.000340363		MELO3C030374.2.1	-1.57656	0.0100525		MELO3C012394.2.1	-1.19571	0.00518043
				MELO3C023583.2.1	1.13626	1.26123e-05		MELO3C000393.2.1	2.64417	0.00625052		MELO3C009476.2.1	-2.13365	1.83466e-09		MELO3C005607.2.1	-1.80296	3.2355e-06		MELO3C012389.2.1	1.06529	0.000475244		MELO3C018845.2.1	3.08682	1.31169e-06		MELO3C003441.2.1	-4.4209	4.31764e-06		MELO3C012387.2.1	-3.68724	0.0194292
				MELO3C023580.2.1	-1.40296	0.000587619		MELO3C014986.2.1	-2.51936	7.00384e-05		MELO3C009470.2.1	-1.35074	0.000635168		MELO3C005654.2.1	2.38609	0.0348916		MELO3C012379.2.1	-3.58008	2.50021e-07		MELO3C018862.2.1	1.70399	0.00267321		MELO3C003483.2.1	1.13624	0.00227449		MELO3C012379.2.1	-3.39714	5.59826e-07
				MELO3C023578.2.1	-1.02958	0.0246623		MELO3C029599.2.1	1.23329	0.0150492		MELO3C009466.2.1	1.08765	0.0340607		MELO3C005664.2.1	1.28048	4.81744e-06		MELO3C012377.2.1	1.02395	2.96635e-11		MELO3C000487.2.1	-2.85349	0.000289451		MELO3C030396.2.1	-1.62811	0.00624828		MELO3C012377.2.1	1.01007	5.38318e-11
				MELO3C023573.2.1	1.3403	0.00487636		MELO3C010162.2.1	10.3295	0.000105619		MELO3C009460.2.1	-1.489	0.000583901		MELO3C005710.2.1	-2.75689	0.00122602		MELO3C012382.2.1	-2.05318	6.47412e-07		MELO3C018882.2.1	4.16202	0.0354667		MELO3C003486.2.1	-1.12384	0.0452225		MELO3C012382.2.1	-2.43518	3.48045e-09
				MELO3C027132.2.1	-1.1619	0.00222665		MELO3C010177.2.1	2.06764	0.00276093		MELO3C009450.2.1	-3.17498	4.68594e-08		MELO3C005769.2.1	1.16076	0.000623722		MELO3C012381.2.1	-2.15619	6.62262e-08		MELO3C024190.2.1	1.04235	1.77197e-07		MELO3C003491.2.1	-1.19382	0.00504414		MELO3C012381.2.1	-2.79665	1.22257e-10
				MELO3C023543.2.1	-1.21032	0.0118134		MELO3C010185.2.1	1.99644	0.0104079		MELO3C009448.2.1	-2.54546	0.000697309		MELO3C005779.2.1	1.16439	5.75931e-05		MELO3C012378.2.1	-1.1569	5.44139e-17		MELO3C024162.2.1	-3.2103	6.96813e-06		MELO3C003492.2.1	4.20099	8.97818e-10		MELO3C012374.2.1	-1.50554	5.89372e-05
				MELO3C023539.2.1	1.99387	3.45473e-05		MELO3C010186.2.1	1.00288	0.0461337		MELO3C009444.2.1	-1.29372	0.0102721		MELO3C027095.2.1	-1.73879	0.000323539		MELO3C012370.2.1	1.04255	7.40954e-07		MELO3C024161.2.1	-1.63628	0.014051		MELO3C003507.2.1	-1.02271	0.0213105		MELO3C012357.2.1	-1.97987	2.95329e-18
				MELO3C023547.2.1	1.5442	0.034649		MELO3C010200.2.1	1.43817	0.00198951		MELO3C000161.2.1	1.34535	4.55997e-05		MELO3C005783.2.1	-1.2529	0.001988		MELO3C012357.2.1	-1.6349	5.38289e-13		MELO3C024158.2.1	-3.47161	0.0374965		MELO3C003520.2.1	-1.39656	0.00228666		MELO3C012353.2.1	-3.52721	1.72012e-20
				MELO3C023445.2.1	-1.29885	0.000226626		MELO3C010244.2.1	2.24474	0.000260508		MELO3C009437.2.1	-1.19743	0.0236094		MELO3C005790.2.1	1.14651	0.0295156		MELO3C012356.2.1	-1.44512	8.20108e-16		MELO3C024085.2.1	-1.07064	0.0227977		MELO3C003554.2.1	-2.22284	1.78457e-05		MELO3C012359.2.1	-2.11994	4.45643e-21
				MELO3C023417.2.1	-1.20171	8.6982e-11		MELO3C010275.2.1	1.12079	0.0120738		MELO3C009428.2.1	-1.29554	0.0336073		MELO3C005802.2.1	1.08308	4.81744e-06		MELO3C012353.2.1	-2.90011	1.21546e-14		MELO3C024094.2.1	-3.12422	0.0134407		MELO3C003566.2.1	2.53749	0.00501838		MELO3C012358.2.1	1.0102	0.00292296
				MELO3C023407.2.1	5.07005	0.0362934		MELO3C029461.2.1	-1.03062	0.00863939		MELO3C009406.2.1	-2.48248	0.00739121		MELO3C005818.2.1	-1.19888	0.0412911		MELO3C012359.2.1	-2.00482	5.34327e-19		MELO3C024102.2.1	1.0829	0.000167073		MELO3C003564.2.1	-1.11009	0.00251778		MELO3C012354.2.1	-1.29926	7.73924e-18
				MELO3C028973.2.1	3.34662	2.27846e-08		MELO3C010323.2.1	4.95634	0.02405		MELO3C009405.2.1	-2.10266	4.82718e-07		MELO3C005825.2.1	1.37508	0.0459943		MELO3C012358.2.1	1.02881	0.0024541		MELO3C024948.2.1	-1.23011	0.00044077		MELO3C003565.2.1	-3.18854	1.48279e-05		MELO3C012352.2.1	-1.9077	2.60266e-05
				MELO3C024263.2.1	-2.9109	0.000727192		MELO3C010338.2.1	2.38301	0.00146529		MELO3C009389.2.1	-1.14788	0.0102015		MELO3C005834.2.1	-1.13758	0.000671415		MELO3C034037.2.1	-1.38466	0.0104108		MELO3C024938.2.1	1.05754	0.045339		MELO3C003641.2.1	1.8197	0.0141623		MELO3C012351.2.1	1.49143	1.72084e-07
				MELO3C024268.2.1	1.40784	0.00829332		MELO3C010349.2.1	2.41155	0.00310432		MELO3C009383.2.1	-20.6948	1.43157e-11		MELO3C005839.2.1	-2.30201	7.74553e-05		MELO3C012354.2.1	-1.14986	2.16305e-14		MELO3C013100.2.1	1.23538	0.0186112		MELO3C003649.2.1	-1.41619	3.27577e-06		MELO3C012346.2.1	1.9432	9.96986e-07
				MELO3C024312.2.1	-1.2664	0.0349678		MELO3C025286.2.1	1.0422	3.88476e-05		MELO3C009371.2.1	-3.4838	0.0189172		MELO3C005850.2.1	-6.14695	3.83491e-07		MELO3C012352.2.1	-1.61509	0.000343326		MELO3C013116.2.1	-7.05622	3.02962e-10		MELO3C003660.2.1	-1.34516	0.000212329		MELO3C012345.2.1	2.1788	6.14176e-06
				MELO3C024332.2.1	1.47609	0.0248715		MELO3C025328.2.1	1.35472	0.0260019		MELO3C031010.2.1	-3.99596	0.0203267		MELO3C005844.2.1	1.21935	2.78838e-06		MELO3C012351.2.1	1.46533	2.94184e-07		MELO3C013274.2.1	1.71589	0.000424288		MELO3C003676.2.1	-1.50601	0.04677		MELO3C012344.2.1	-1.85649	0.00110706
				MELO3C024346.2.1	-1.02098	0.00019018		MELO3C025332.2.1	1.87788	0.0064759		MELO3C009369.2.1	-1.252	0.00554509		MELO3C005885.2.1	-1.68563	2.99512e-06		MELO3C012346.2.1	1.34576	0.00092069		MELO3C013286.2.1	-4.83224	0.0192609		MELO3C003680.2.1	-5.96803	0.00248146		MELO3C012331.2.1	1.54523	1.4971e-13
				MELO3C024377.2.1	1.54702	0.0370724		MELO3C025347.2.1	1.49236	0.00250867		MELO3C031012.2.1	-5.33608	0.00114939		MELO3C005883.2.1	-1.06572	0.0172405		MELO3C012344.2.1	-1.38486	0.0103438		MELO3C013289.2.1	-1.26053	0.000901816		MELO3C003698.2.1	-3.79011	4.71201e-07		MELO3C012349.2.1	-5.38587	3.30881e-31
				MELO3C024427.2.1	-2.07509	0.0209738		MELO3C024646.2.1	1.00244	0.0128784		MELO3C031014.2.1	-1.22887	0.00014291		MELO3C005889.2.1	-1.76037	7.60524e-06		MELO3C012340.2.1	-1.25869	0.00697502		MELO3C013296.2.1	-22.5917	7.15847e-06		MELO3C003701.2.1	1.8473	6.1778e-08		MELO3C012348.2.1	2.19129	2.56916e-18
				MELO3C005983.2.1	1.09566	1.45421e-07		MELO3C024695.2.1	1.22096	0.024519		MELO3C009370.2.1	-1.21699	3.13827e-12		MELO3C005912.2.1	1.35588	1.9768e-05		MELO3C012331.2.1	1.56358	8.01692e-14		MELO3C013313.2.1	3.34135	0.041659		MELO3C003705.2.1	-1.14798	0.00116449		MELO3C034039.2.1	2.1569	7.74497e-11
				MELO3C006014.2.1	-1.06065	0.000580916		MELO3C017501.2.1	1.99458	0.00427305		MELO3C009339.2.1	-1.64264	0.005383		MELO3C005921.2.1	-1.87594	1.38572e-07		MELO3C012349.2.1	-5.25586	1.30399e-30		MELO3C013322.2.1	-1.08545	0.00467246		MELO3C003714.2.1	-2.25416	0.0111934		MELO3C012339.2.1	1.56666	0.0372386
				MELO3C006032.2.1	-1.71734	0.0189775		MELO3C017500.2.1	1.24495	0.0182925		MELO3C009330.2.1	-3.28257	0.000268437		MELO3C020507.2.1	1.34422	8.46676e-10		MELO3C012348.2.1	2.0364	6.46344e-16		MELO3C013323.2.1	-1.03383	0.0118809		MELO3C003732.2.1	-2.18801	0.00232227		MELO3C012336.2.1	-1.75669	1.7811e-08
				MELO3C006062.2.1	1.51093	3.78804e-06		MELO3C017470.2.1	3.65321	0.00324596		MELO3C009322.2.1	-1.72052	0.0402745		MELO3C020527.2.1	-1.94766	0.0315562		MELO3C034039.2.1	1.55759	3.62268e-06		MELO3C013364.2.1	-2.80591	0.000123585		MELO3C003737.2.1	-8.33366	1.8256e-26		MELO3C012321.2.1	1.21475	0.000255805
				MELO3C006117.2.1	1.00677	1.85083e-09		MELO3C017315.2.1	6.75946	0.0196397		MELO3C009332.2.1	-1.64456	0.0131497		MELO3C020530.2.1	1.10731	3.97535e-05		MELO3C012339.2.1	2.05451	0.00540065		MELO3C029038.2.1	-1.78717	0.0369455		MELO3C028143.2.1	-7.75025	6.40164e-19		MELO3C012320.2.1	-1.04328	3.08684e-05
				MELO3C006147.2.1	-1.08149	0.00012901		MELO3C017305.2.1	1.02445	0.0161427		MELO3C009293.2.1	2.05462	1.74238e-08		MELO3C020586.2.1	1.19454	1.12628e-06		MELO3C012336.2.1	-1.83473	4.41959e-09		MELO3C013387.2.1	4.15632	0.0397926		MELO3C030480.2.1	-6.38569	0.00218194		MELO3C012319.2.1	-2.51634	8.41258e-23
				MELO3C006189.2.1	-1.37083	0.00379309		MELO3C017301.2.1	1.04083	0.0442543		MELO3C009292.2.1	-1.85368	0.036267		MELO3C020595.2.1	-1.21218	1.70866e-05		MELO3C012319.2.1	-2.67032	3.33586e-25		MELO3C013439.2.1	2.07388	0.00708983		MELO3C003745.2.1	2.53761	0.000792255		MELO3C012316.2.1	-2.74553	1.56619e-07
				MELO3C031615.2.1	-2.48312	0.000629645		MELO3C017258.2.1	-1.34937	0.0042093		MELO3C009251.2.1	1.46749	0.0153875		MELO3C020600.2.1	-1.11228	0.0347252		MELO3C012316.2.1	-1.78198	0.000627826		MELO3C012559.2.1	-1.31654	0.00688947		MELO3C003752.2.1	-6.745	0.000384083		MELO3C012305.2.1	1.18378	5.88983e-06
				MELO3C006247.2.1	1.06404	0.0375766		MELO3C017244.2.1	-1.10776	0.0177479		MELO3C031030.2.1	-1.47094	0.00146801		MELO3C020617.2.1	-2.00478	0.0428135		MELO3C012305.2.1	1.3417	2.55375e-07		MELO3C012614.2.1	-1.00618	0.00737945		MELO3C003753.2.1	-2.36368	0.018345		MELO3C012307.2.1	3.65081	3.71346e-07
				MELO3C006362.2.1	-2.05152	0.0142273		MELO3C029753.2.1	4.52748	0.00223976		MELO3C009252.2.1	-1.35223	0.000328536		MELO3C035321.2.1	-1.00672	0.0331159		MELO3C012307.2.1	3.74977	1.76177e-07		MELO3C012712.2.1	-1.3066	0.0374712		MELO3C030375.2.1	-1.1385	0.0124178		MELO3C012299.2.1	-3.49691	0.0149053
				MELO3C006363.2.1	-1.81844	0.0450766		MELO3C017228.2.1	-1.33029	0.0497682		MELO3C009245.2.1	-1.202	0.0330745		MELO3C035293.2.1	-15.2488	2.61894e-08		MELO3C012294.2.1	1.12479	3.88073e-11		MELO3C021057.2.1	-1.0226	0.0016549		MELO3C003763.2.1	-2.5563	0.0108431		MELO3C012294.2.1	1.07446	2.8045e-10
				MELO3C006371.2.1	1.0434	2.03667e-07		MELO3C017185.2.1	3.07109	0.0195686		MELO3C009219.2.1	1.27499	0.00262991		MELO3C020681.2.1	-1.83026	0.00198404		MELO3C012291.2.1	1.03543	4.13702e-09		MELO3C021090.2.1	-1.41832	0.00610059		MELO3C003783.2.1	1.18761	0.00136324		MELO3C012291.2.1	1.18205	1.58877e-11
				MELO3C006413.2.1	1.35102	0.0378165		MELO3C017183.2.1	1.04221	0.0422599		MELO3C009216.2.1	-2.29024	0.000753026		MELO3C020704.2.1	1.11977	3.65361e-05		MELO3C012290.2.1	1.5064	0.000119546		MELO3C021091.2.1	-1.47929	0.00222153		MELO3C003794.2.1	-1.73384	6.40662e-07		MELO3C012290.2.1	1.59389	4.3704e-05
				MELO3C006414.2.1	-1.71046	0.0319277		MELO3C017178.2.1	1.41302	0.000244076		MELO3C031032.2.1	-2.66934	1.46325e-08		MELO3C026843.2.1	-1.93206	0.000482547		MELO3C034028.2.1	-1.39004	0.00241934		MELO3C021101.2.1	1.05914	0.000591742		MELO3C003817.2.1	-1.58997	0.00409004		MELO3C012292.2.1	-1.08021	4.66839e-17
				MELO3C006422.2.1	1.05101	4.09793e-08		MELO3C017104.2.1	1.68212	0.00148795		MELO3C009199.2.1	-2.45786	1.20795e-12		MELO3C026856.2.1	1.27107	0.0293657		MELO3C034048.2.1	-1.27065	0.0430062		MELO3C015689.2.1	-2.97099	0.00425405		MELO3C003823.2.1	-1.72089	0.0313281		MELO3C012278.2.1	1.46852	9.32665e-21
				MELO3C006427.2.1	-1.64127	0.0117714		MELO3C026262.2.1	1.49973	0.00138683		MELO3C009169.2.1	-2.0097	0.00118903		MELO3C005059.2.1	1.1333	1.21261e-05		MELO3C012278.2.1	1.60541	2.02498e-24		MELO3C015762.2.1	2.56008	4.54927e-07		MELO3C030553.2.1	-3.28889	0.0495027		MELO3C034046.2.1	1.40684	0.00168885
				MELO3C006440.2.1	1.19718	1.03178e-07		MELO3C026238.2.1	1.92729	0.0182595		MELO3C009145.2.1	1.24319	5.43893e-05		MELO3C035318.2.1	-1.95874	0.0120752		MELO3C034046.2.1	1.91292	1.13645e-05		MELO3C015798.2.1	-1.28282	0.00631215		MELO3C003830.2.1	1.30123	9.32113e-05		MELO3C012276.2.1	-7.49303	8.25384e-07
				MELO3C006467.2.1	-3.0417	0.0287088		MELO3C026223.2.1	1.4353	0.00508066		MELO3C009121.2.1	1.27112	0.00496454		MELO3C004998.2.1	-4.28012	0.00809404		MELO3C012276.2.1	-4.34096	0.000132554		MELO3C001234.2.1	-1.28469	0.0140045		MELO3C003847.2.1	2.34023	5.49181e-10		MELO3C012270.2.1	-1.41083	6.44771e-05
				MELO3C006470.2.1	-1.24781	0.00242887		MELO3C026188.2.1	3.92131	0.00793525		MELO3C009133.2.1	1.22887	0.0288915		MELO3C004871.2.1	-1.05223	0.0146286		MELO3C012270.2.1	-1.54234	1.29203e-05		MELO3C015920.2.1	1.59954	0.0129845		MELO3C003852.2.1	1.06097	0.00153062		MELO3C012266.2.1	-2.68531	5.16863e-13
				MELO3C006471.2.1	1.07146	1.83747e-06		MELO3C018411.2.1	-1.27152	0.0480418		MELO3C009120.2.1	1.30394	3.41154e-05		MELO3C004868.2.1	1.26584	3.2355e-06		MELO3C012266.2.1	-2.29564	7.4168e-10		MELO3C015921.2.1	2.39605	5.98702e-05		MELO3C003884.2.1	-2.06079	0.0255786		MELO3C012280.2.1	-1.39553	1.19794e-16
				MELO3C006477.2.1	2.22246	0.000233386		MELO3C018425.2.1	1.48854	0.0182903		MELO3C009117.2.1	-1.89467	0.00225082		MELO3C004866.2.1	1.09143	1.74699e-06		MELO3C012281.2.1	1.5009	4.43531e-12		MELO3C015933.2.1	-1.2435	0.000122868		MELO3C003886.2.1	2.34581	0.0191252		MELO3C012279.2.1	2.28838	0.0028616
				MELO3C006499.2.1	1.67588	0.0438913		MELO3C018445.2.1	1.2545	0.0267643		MELO3C022228.2.1	-3.05265	7.16181e-09		MELO3C001739.2.1	1.18853	7.20992e-07		MELO3C012275.2.1	-1.33657	3.70605e-13		MELO3C015925.2.1	-2.93355	0.0178948		MELO3C026493.2.1	-1.80784	0.0305183		MELO3C012275.2.1	-1.26244	6.43172e-12
				MELO3C006525.2.1	1.31375	0.00166855		MELO3C018455.2.1	-1.01454	1.66882e-09		MELO3C022213.2.1	-2.50546	0.000527674		MELO3C004864.2.1	1.48494	3.28885e-05		MELO3C012273.2.1	-2.81528	4.57734e-20		MELO3C015942.2.1	-3.9041	0.0392259		MELO3C026495.2.1	-18.9133	7.91808e-06		MELO3C012273.2.1	-2.97228	4.45515e-22
				MELO3C006543.2.1	2.54396	0.0180972		MELO3C018473.2.1	2.67455	0.000514588		MELO3C022118.2.1	-3.80246	7.46041e-05		MELO3C004801.2.1	-1.15661	0.00684709		MELO3C012264.2.1	-1.14011	6.23333e-09		MELO3C015943.2.1	-2.93359	0.00481312		MELO3C018242.2.1	-2.72153	0.00854693		MELO3C012256.2.1	1.10602	0.0165417
				MELO3C006554.2.1	1.37031	0.00566523		MELO3C028584.2.1	1.76081	0.00333207		MELO3C022108.2.1	1.21193	0.00910374		MELO3C004728.2.1	1.89239	0.0129492		MELO3C012263.2.1	-2.41321	0.0390348		MELO3C015965.2.1	2.9966	0.0480707		MELO3C018234.2.1	4.15648	0.000211274		MELO3C012253.2.1	1.653	2.75463e-15
				MELO3C006561.2.1	-1.37411	0.0467406		MELO3C018482.2.1	1.1571	0.000191243		MELO3C022098.2.1	1.90465	0.0194044		MELO3C004713.2.1	1.19762	9.70153e-06		MELO3C012253.2.1	1.7487	6.42454e-17		MELO3C015962.2.1	-1.23246	0.0455408		MELO3C018179.2.1	-2.58262	0.0494996		MELO3C034055.2.1	-2.95862	0.0481277
				MELO3C006580.2.1	1.4432	0.0011827		MELO3C018490.2.1	2.2949	0.00237029		MELO3C022076.2.1	-1.903	0.000223894		MELO3C025532.2.1	1.15958	0.0198818		MELO3C012262.2.1	-3.65897	2.59081e-05		MELO3C015995.2.1	-1.03185	0.0476707		MELO3C018166.2.1	-1.83818	5.20663e-07		MELO3C012262.2.1	-5.84543	1.37801e-05
				MELO3C006590.2.1	3.33227	0.0093646		MELO3C018492.2.1	1.56939	0.0317116		MELO3C022072.2.1	-1.08013	0.00224302		MELO3C025525.2.1	1.27586	4.40046e-12		MELO3C012240.2.1	1.26319	0.000651465		MELO3C016041.2.1	3.33003	0.000211905		MELO3C018149.2.1	-1.78486	0.0129724		MELO3C012239.2.1	2.09538	1.07879e-08
				MELO3C006666.2.1	1.29998	0.01114		MELO3C018489.2.1	1.5199	0.0406244		MELO3C022057.2.1	-1.06991	0.00126591		MELO3C025523.2.1	-3.41212	0.000734803		MELO3C012239.2.1	1.81669	8.12735e-07		MELO3C023622.2.1	-4.55016	0.0223415		MELO3C018144.2.1	3.1378	0.00123993		MELO3C012238.2.1	1.24941	7.07126e-23
				MELO3C006694.2.1	1.02208	0.00290535		MELO3C018552.2.1	1.34496	0.0190703		MELO3C022027.2.1	1.23402	1.47634e-07		MELO3C025521.2.1	-3.29447	0.000761463		MELO3C012238.2.1	1.22994	3.83549e-22		MELO3C023591.2.1	-3.64044	8.9091e-09		MELO3C018080.2.1	-1.17194	2.38649e-07		MELO3C012236.2.1	7.14661	1.86798e-11
				MELO3C031751.2.1	1.28821	0.0486671		MELO3C018599.2.1	6.93749	0.0328556		MELO3C022022.2.1	-1.08004	0.00691354		MELO3C026099.2.1	-1.16266	3.84463e-06		MELO3C012236.2.1	7.24096	1.02966e-11		MELO3C023573.2.1	1.28234	0.0148581		MELO3C018073.2.1	-1.25264	0.000476038		MELO3C012234.2.1	3.28776	0.0012865
				MELO3C031621.2.1	1.9873	4.15776e-06		MELO3C018600.2.1	6.2042	0.0102641		MELO3C022007.2.1	-1.10992	0.0262801		MELO3C021688.2.1	1.96954	7.13058e-07		MELO3C012234.2.1	3.33567	0.00110143		MELO3C023544.2.1	2.55811	0.0149398		MELO3C018070.2.1	-2.859	0.00358829		MELO3C012232.2.1	5.28463	2.96073e-32
				MELO3C006790.2.1	1.01366	0.000853294		MELO3C018616.2.1	3.75572	0.002821		MELO3C021999.2.1	-2.23782	0.00609227		MELO3C021705.2.1	1.0597	2.29756e-05		MELO3C012232.2.1	5.60672	6.80531e-36		MELO3C023543.2.1	1.6248	0.000111938		MELO3C012808.2.1	-2.08985	0.0245716		MELO3C012248.2.1	-1.50875	0.0170997
				MELO3C001561.2.1	1.62301	0.0181613		MELO3C018714.2.1	-1.09231	0.00812741		MELO3C022002.2.1	-4.3023	0.00236254		MELO3C021741.2.1	1.04565	6.54365e-05		MELO3C012247.2.1	-1.53337	0.00126644		MELO3C023501.2.1	-1.40622	0.000510141		MELO3C012890.2.1	3.21957	0.000144502		MELO3C012247.2.1	-1.87791	0.000102093
				MELO3C006819.2.1	1.58227	0.000189157		MELO3C018720.2.1	1.02258	0.016047		MELO3C021993.2.1	-2.75692	0.000269176		MELO3C021759.2.1	-1.00898	0.000359083		MELO3C012244.2.1	-2.17788	1.20697e-19		MELO3C023465.2.1	-1.23919	0.0268484		MELO3C012917.2.1	-1.25787	0.0444328		MELO3C012244.2.1	-2.20773	3.84579e-20
				MELO3C006857.2.1	3.93763	0.000257853		MELO3C018717.2.1	2.15413	0.000803471		MELO3C033612.2.1	1.59676	0.0356684		MELO3C021813.2.1	1.01851	0.000107412		MELO3C012242.2.1	-3.08391	3.58748e-23		MELO3C023425.2.1	-1.2101	0.000951503		MELO3C012932.2.1	-2.61465	1.21211e-05		MELO3C012242.2.1	-3.12594	9.36918e-24
				MELO3C006866.2.1	-1.72621	0.00358996		MELO3C018732.2.1	-1.49593	0.0391202		MELO3C021972.2.1	-2.72292	0.00238905		MELO3C021818.2.1	-1.11158	0.0377441		MELO3C012241.2.1	-2.00468	1.95339e-07		MELO3C023424.2.1	-2.18767	0.000175342		MELO3C012936.2.1	-2.38936	0.00227793		MELO3C012241.2.1	-2.53208	4.1299e-11
				MELO3C006945.2.1	1.35133	1.31465e-06		MELO3C018746.2.1	-1.1111	0.0299563		MELO3C021478.2.1	-4.59796	0.000900992		MELO3C035679.2.1	-2.94207	0.0014992		MELO3C012235.2.1	-1.26238	8.40885e-16		MELO3C028973.2.1	1.70933	0.0144826		MELO3C012945.2.1	-1.42162	0.0327837		MELO3C012235.2.1	-1.2838	2.57763e-16
				MELO3C031850.2.1	2.1356	0.00107222		MELO3C018767.2.1	3.03328	0.000353745		MELO3C021487.2.1	1.40199	0.0043115		MELO3C002863.2.1	1.83185	0.0270713		MELO3C012226.2.1	6.03826	0.000494134		MELO3C024256.2.1	-1.11331	0.0476707		MELO3C012944.2.1	1.00085	0.0408933		MELO3C012226.2.1	7.10136	3.3531e-05
				MELO3C019377.2.1	-1.09367	0.000795181		MELO3C018801.2.1	2.43001	0.000978094		MELO3C021509.2.1	-5.08098	0.00806058		MELO3C002823.2.1	1.31983	0.0228521		MELO3C012231.2.1	-2.50663	7.31002e-25		MELO3C024344.2.1	1.0487	0.00413328		MELO3C012966.2.1	1.78292	0.011697		MELO3C012231.2.1	-2.89775	1.60913e-28
				MELO3C031900.2.1	-17.189	0.000477997		MELO3C018785.2.1	-1.28035	0.015765		MELO3C021534.2.1	-1.2296	2.96667e-06		MELO3C035499.2.1	1.0872	0.00225025		MELO3C012224.2.1	-1.91596	1.15133e-09		MELO3C024346.2.1	-1.10024	0.000125041		MELO3C030793.2.1	1.03003	7.49705e-05		MELO3C012224.2.1	-2.60064	1.90465e-16
				MELO3C019416.2.1	1.49094	0.0468606		MELO3C018798.2.1	1.9639	0.0269005		MELO3C021545.2.1	-1.18171	0.00315651		MELO3C002778.2.1	1.24758	0.0309906		MELO3C012223.2.1	1.21568	2.45046e-15		MELO3C024362.2.1	1.33448	8.47793e-09		MELO3C012995.2.1	1.88501	3.58801e-05		MELO3C012223.2.1	1.32637	4.25729e-18
				MELO3C019572.2.1	-1.13852	0.018291		MELO3C018817.2.1	-1.20971	0.00402998		MELO3C021548.2.1	-2.78673	8.118e-06		MELO3C002744.2.1	-1.62955	0.00306039		MELO3C012222.2.1	-1.25263	0.00552611		MELO3C024377.2.1	1.78942	0.0233498		MELO3C012998.2.1	-1.39127	0.0118341		MELO3C012222.2.1	-1.73912	0.000158125
				MELO3C020225.2.1	-1.90747	0.00387599		MELO3C018815.2.1	4.37115	0.0303767		MELO3C021553.2.1	1.07668	0.0158962		MELO3C002737.2.1	-1.27557	0.0426323		MELO3C012217.2.1	3.34991	4.65419e-11		MELO3C028982.2.1	-2.1376	0.0374736		MELO3C013000.2.1	-1.10547	3.67584e-06		MELO3C012217.2.1	3.51088	4.90785e-12
				MELO3C020189.2.1	-1.06309	0.0237309		MELO3C018830.2.1	-1.0475	0.0129045		MELO3C021555.2.1	-3.78631	1.12279e-07		MELO3C002729.2.1	-1.09449	0.00297001		MELO3C012204.2.1	5.10341	4.39902e-07		MELO3C024427.2.1	-1.96931	0.0469886		MELO3C013003.2.1	-1.81601	3.51554e-12		MELO3C012204.2.1	4.49134	1.01072e-05
				MELO3C023735.2.1	1.78247	0.00768818		MELO3C018856.2.1	2.15428	0.0372583		MELO3C021616.2.1	-1.1052	0.00614684		MELO3C002719.2.1	1.3484	2.13437e-08		MELO3C012213.2.1	-2.11832	7.12915e-09		MELO3C024423.2.1	1.83775	0.014951		MELO3C013020.2.1	1.21966	0.000638508		MELO3C012213.2.1	-2.24218	1.43951e-09
				MELO3C032117.2.1	-1.7253	0.0407368		MELO3C018878.2.1	2.47823	0.0480418		MELO3C033737.2.1	-3.53558	0.0492368		MELO3C002703.2.1	1.11951	8.26825e-06		MELO3C012209.2.1	1.67599	4.54723e-07		MELO3C005950.2.1	-4.07117	2.50394e-05		MELO3C013066.2.1	-2.56616	0.0413665		MELO3C012209.2.1	1.16657	0.000533405
				MELO3C014867.2.1	1.17963	6.71394e-08		MELO3C018882.2.1	7.16813	7.71761e-05		MELO3C033751.2.1	2.16615	0.00764537		MELO3C002693.2.1	1.07497	0.00501025		MELO3C012200.2.1	1.69427	0.00201723		MELO3C005960.2.1	-2.18219	8.53272e-05		MELO3C025807.2.1	-2.40311	0.000630406		MELO3C012200.2.1	1.62873	0.00302149
				MELO3C014857.2.1	2.05767	0.0208801		MELO3C024162.2.1	1.5907	0.00893013		MELO3C025480.2.1	1.02877	2.68416e-05		MELO3C002681.2.1	1.28851	0.000902391		MELO3C012201.2.1	1.48896	1.15026e-20		MELO3C005992.2.1	-2.56992	0.00465493		MELO3C022664.2.1	1.1026	3.45013e-07		MELO3C012201.2.1	1.43943	1.86768e-19
				MELO3C014828.2.1	4.06192	0.0361337		MELO3C023724.2.1	1.10798	5.80167e-06		MELO3C025501.2.1	1.26018	2.034e-07		MELO3C002673.2.1	1.26554	0.00219532		MELO3C012192.2.1	-1.86126	3.34876e-24		MELO3C006019.2.1	-1.1146	0.0422537		MELO3C022665.2.1	2.39313	0.00107305		MELO3C012192.2.1	-1.95302	1.59765e-26
				MELO3C016557.2.1	1.07121	0.00487666		MELO3C023714.2.1	2.37371	0.00616096		MELO3C002943.2.1	-1.86515	0.00689624		MELO3C002671.2.1	1.04574	0.000366361		MELO3C012191.2.1	-1.94144	0.000114822		MELO3C006032.2.1	-2.12294	0.00732659		MELO3C022669.2.1	-2.1491	2.27778e-05		MELO3C012188.2.1	3.32859	6.34975e-28
				MELO3C016552.2.1	1.52698	0.000139065		MELO3C023658.2.1	1.38767	0.0191843		MELO3C002978.2.1	2.1829	0.00722005		MELO3C002661.2.1	-5.61068	1.44195e-05		MELO3C012188.2.1	3.41779	3.52345e-29		MELO3C006152.2.1	1.50249	0.0232777		MELO3C022678.2.1	2.53262	0.000396221		MELO3C012178.2.1	-1.23942	1.78894e-05
				MELO3C032196.2.1	-1.12601	0.00972287		MELO3C028637.2.1	1.02466	0.00167047		MELO3C003056.2.1	1.25811	0.000272413		MELO3C002656.2.1	-3.10903	0.0331916		MELO3C012178.2.1	-1.46349	3.77896e-07		MELO3C031615.2.1	-1.72521	0.0281208		MELO3C022686.2.1	-2.92078	3.96118e-05		MELO3C012176.2.1	-1.45346	3.83125e-05
				MELO3C016546.2.1	-22.8528	0.000404004		MELO3C024063.2.1	1.01903	0.0244354		MELO3C022802.2.1	-3.07665	0.000385541		MELO3C002550.2.1	-2.18727	0.00245603		MELO3C012176.2.1	-1.93859	3.02944e-07		MELO3C006247.2.1	1.77247	0.000467825		MELO3C022693.2.1	-3.05491	0.0100087		MELO3C012183.2.1	2.04695	0.00673901
				MELO3C016541.2.1	-1.5681	6.19842e-05		MELO3C024085.2.1	1.12951	0.00761906		MELO3C022845.2.1	-1.02378	0.000424246		MELO3C002524.2.1	-1.22231	0.00230508		MELO3C012183.2.1	3.57856	1.11252e-06		MELO3C006362.2.1	-3.64026	6.62499e-06		MELO3C022697.2.1	-1.72462	0.0200472		MELO3C012175.2.1	3.63062	3.75594e-21
				MELO3C025386.2.1	1.181	4.70313e-06		MELO3C024107.2.1	1.685	0.00474284		MELO3C025111.2.1	-2.44287	0.000140021		MELO3C002521.2.1	-1.18946	9.26819e-07		MELO3C012175.2.1	3.42009	6.73653e-19		MELO3C006363.2.1	-3.63915	3.40318e-05		MELO3C022704.2.1	2.51168	3.87169e-05		MELO3C012162.2.1	-4.87921	1.09579e-28
				MELO3C025408.2.1	-4.37726	1.05604e-07		MELO3C024964.2.1	1.0553	0.0402762		MELO3C025110.2.1	-3.86565	0.00031864		MELO3C002515.2.1	-1.09352	2.04705e-10		MELO3C012162.2.1	-3.35447	1.98474e-14		MELO3C006433.2.1	1.1306	0.00893465		MELO3C022721.2.1	1.9672	0.000208714		MELO3C012160.2.1	2.72223	2.69422e-10
				MELO3C013710.2.1	-1.34989	0.00914177		MELO3C013141.2.1	-1.1129	0.000272437		MELO3C025105.2.1	-6.58141	0.000457056		MELO3C002508.2.1	-1.10771	0.0191227		MELO3C012160.2.1	1.99366	5.08032e-06		MELO3C006427.2.1	-3.71529	8.2024e-10		MELO3C022729.2.1	4.82092	0.00217911		MELO3C012173.2.1	-1.09759	2.39479e-07
				MELO3C032249.2.1	-2.79581	0.0035611		MELO3C013159.2.1	2.30629	0.00177022		MELO3C025101.2.1	-1.82434	0.00416793		MELO3C002453.2.1	1.62201	7.39608e-05		MELO3C012171.2.1	1.15445	7.78526e-08		MELO3C006464.2.1	6.77849	0.0188854		MELO3C030890.2.1	-1.16431	0.000277306		MELO3C012171.2.1	1.23084	9.3816e-09
				MELO3C013748.2.1	-1.53502	0.0121711		MELO3C013163.2.1	1.15536	0.0227904		MELO3C025091.2.1	-1.04743	0.00343917		MELO3C002451.2.1	3.55596	0.0453325		MELO3C012168.2.1	1.53199	0.00387941		MELO3C006454.2.1	1.42621	0.0479479		MELO3C026703.2.1	-2.97185	0.0184821		MELO3C012168.2.1	1.85469	0.000328196
				MELO3C013762.2.1	-1.01848	0.0251119		MELO3C013203.2.1	1.48984	0.00173714		MELO3C025086.2.1	-3.12603	6.5808e-06		MELO3C002421.2.1	-2.45174	0.00510338		MELO3C012167.2.1	1.51532	2.71398e-11		MELO3C006469.2.1	-1.01109	0.0173822		MELO3C030635.2.1	1.32078	1.81223e-05		MELO3C012167.2.1	1.57164	4.4228e-12
				MELO3C013764.2.1	1.09546	8.31032e-06		MELO3C013228.2.1	1.15433	0.0244517		MELO3C005136.2.1	-1.3026	1.47634e-07		MELO3C002404.2.1	-1.82706	0.00749182		MELO3C034072.2.1	1.57631	0.0341167		MELO3C006476.2.1	1.13603	0.00310644		MELO3C000129.2.1	1.07895	0.0166153		MELO3C012166.2.1	1.77601	0.00212071
				MELO3C013773.2.1	-1.09535	9.08623e-08		MELO3C013233.2.1	-1.047	0.00119808		MELO3C005147.2.1	-1.29393	0.0122469		MELO3C002403.2.1	-1.67854	8.29524e-09		MELO3C012166.2.1	1.70385	0.00334424		MELO3C006571.2.1	-2.49405	0.0338526		MELO3C024020.2.1	1.05602	4.15376e-06		MELO3C012165.2.1	1.98924	2.76232e-26
				MELO3C013782.2.1	1.06309	0.00754572		MELO3C013254.2.1	1.19418	0.0023862		MELO3C005156.2.1	2.73812	1.59862e-08		MELO3C002381.2.1	-21.5349	4.94148e-10		MELO3C012165.2.1	2.02294	5.3501e-27		MELO3C006615.2.1	-1.04716	9.47728e-05		MELO3C024012.2.1	1.20477	0.00461767		MELO3C012161.2.1	-1.92064	1.84122e-05
				MELO3C013805.2.1	1.09607	0.0011707		MELO3C027370.2.1	-2.86289	3.93712e-06		MELO3C005214.2.1	1.37126	2.07215e-05		MELO3C002366.2.1	1.00731	4.9555e-06		MELO3C012161.2.1	-2.24547	1.73998e-06		MELO3C006678.2.1	-1.65438	0.0259343		MELO3C024006.2.1	-3.003	4.72274e-10		MELO3C034075.2.1	-19.4412	0.00446144
				MELO3C013812.2.1	1.13164	3.45283e-09		MELO3C013350.2.1	1.35186	0.00644117		MELO3C005243.2.1	2.347	0.00012155		MELO3C002369.2.1	2.9036	0.0363009		MELO3C034075.2.1	-19.439	0.0045431		MELO3C006697.2.1	-5.08384	2.74372e-06		MELO3C023987.2.1	2.01419	0.000849541		MELO3C012159.2.1	3.18733	5.96654e-16
				MELO3C013829.2.1	1.30836	0.0371269		MELO3C013356.2.1	-1.01507	0.00478781		MELO3C005250.2.1	1.78692	1.51441e-06		MELO3C002360.2.1	-1.23908	0.00151027		MELO3C012159.2.1	3.28671	7.69189e-17		MELO3C006698.2.1	-1.66586	9.8941e-05		MELO3C023953.2.1	1.16988	5.41886e-08		MELO3C034077.2.1	5.98978	0.0225194
				MELO3C013925.2.1	-1.3294	6.382e-06		MELO3C013376.2.1	2.18331	0.00474284		MELO3C005292.2.1	-6.27925	0.000193444		MELO3C002319.2.1	-1.72162	0.00102209		MELO3C034077.2.1	5.9032	0.0249229		MELO3C006727.2.1	-1.19879	0.0366876		MELO3C026734.2.1	1.08188	0.000476161		MELO3C012157.2.1	-1.33717	3.22246e-08
				MELO3C013971.2.1	-1.00051	0.0450766		MELO3C013384.2.1	1.62477	0.0229193		MELO3C005305.2.1	1.1414	0.00731823		MELO3C002318.2.1	-1.69005	0.00154265		MELO3C012158.2.1	-1.138	1.00438e-05		MELO3C031621.2.1	1.07409	0.0390966		MELO3C026740.2.1	7.03963	4.1007e-05		MELO3C012155.2.1	1.01137	0.00364829
				MELO3C013981.2.1	1.19916	6.382e-06		MELO3C013405.2.1	-1.34138	0.0345623		MELO3C005323.2.1	-2.46835	4.10754e-05		MELO3C002311.2.1	-4.95041	0.0237754		MELO3C012157.2.1	-1.46912	1.39307e-09		MELO3C006857.2.1	3.25214	0.00772138		MELO3C026752.2.1	1.12687	0.00128123		MELO3C012141.2.1	-5.05536	1.4001e-17
				MELO3C014009.2.1	-1.01428	0.00156933		MELO3C013449.2.1	2.98496	0.0347059		MELO3C005332.2.1	-1.38989	4.83386e-05		MELO3C002310.2.1	-8.79308	0.0175789		MELO3C012155.2.1	1.30282	0.000147035		MELO3C006864.2.1	-3.3508	0.00496796		MELO3C026754.2.1	2.72485	6.523e-05		MELO3C012152.2.1	1.2653	3.26544e-21
				MELO3C014081.2.1	1.22365	5.81927e-05		MELO3C012524.2.1	1.19917	0.0131283		MELO3C005345.2.1	-7.62237	0.000116065		MELO3C002309.2.1	-3.5835	0.0002495		MELO3C012141.2.1	-3.70689	3.06404e-12		MELO3C006869.2.1	4.86996	0.0410607		MELO3C026902.2.1	-1.18265	6.5975e-05		MELO3C012151.2.1	-1.76421	0.000237785
				MELO3C014104.2.1	1.7489	0.0193755		MELO3C000922.2.1	2.04423	0.0262436		MELO3C005347.2.1	1.25333	0.0410907		MELO3C001005.2.1	-3.40473	0.00115355		MELO3C012152.2.1	1.38281	5.15052e-25		MELO3C006890.2.1	-1.14152	0.0205107		MELO3C026608.2.1	-1.35359	0.018577		MELO3C012149.2.1	-3.15948	2.88649e-21
				MELO3C014117.2.1	1.91987	3.45493e-08		MELO3C012626.2.1	2.06375	0.0416845		MELO3C005361.2.1	1.18941	0.00509173		MELO3C002305.2.1	-1.48488	0.00846737		MELO3C012151.2.1	-1.28039	0.00782835		MELO3C006888.2.1	-4.51031	0.0247482		MELO3C026601.2.1	-2.17234	0.0154864		MELO3C012146.2.1	-3.18716	2.38235e-29
				MELO3C014124.2.1	-1.00244	0.0179136		MELO3C012635.2.1	2.62215	0.0453613		MELO3C005383.2.1	1.21353	0.0422005		MELO3C002292.2.1	-1.2642	0.0399387		MELO3C012149.2.1	-3.01118	1.91664e-19		MELO3C006937.2.1	-1.98595	0.0460159		MELO3C026588.2.1	3.05261	0.0169771		MELO3C012142.2.1	-1.53207	1.55617e-07
				MELO3C014130.2.1	1.79827	0.00466277		MELO3C028796.2.1	4.477	0.0440269		MELO3C005397.2.1	1.36758	0.000967335		MELO3C002283.2.1	-1.34224	1.11642e-07		MELO3C012146.2.1	-2.4313	1.619e-18		MELO3C031850.2.1	1.76179	0.0185066		MELO3C026594.2.1	-1.39564	0.0309835		MELO3C012137.2.1	-1.05216	0.0244684
				MELO3C014179.2.1	1.12581	4.84176e-05		MELO3C012678.2.1	2.51264	0.0262436		MELO3C005400.2.1	1.03594	1.05249e-07		MELO3C002280.2.1	-1.50776	3.06229e-07		MELO3C012142.2.1	-1.5927	5.70216e-08		MELO3C008491.2.1	1.42693	0.0279043		MELO3C009989.2.1	-5.46219	9.40802e-06		MELO3C012133.2.1	-3.94686	1.7161e-17
								MELO3C012712.2.1	1.11157	0.0485036		MELO3C005411.2.1	1.14438	6.50785e-06		MELO3C002287.2.1	-1.18661	0.00690207		MELO3C012133.2.1	-3.29973	7.04587e-13		MELO3C008492.2.1	-1.18162	0.000266453		MELO3C030957.2.1	-8.08027	2.10711e-11		MELO3C012132.2.1	-4.74652	1.38406e-12
								MELO3C021058.2.1	-1.21957	0.000474697		MELO3C005446.2.1	1.34732	1.52027e-08		MELO3C002222.2.1	1.14315	0.0230168		MELO3C012132.2.1	-3.82882	3.70732e-11		MELO3C019416.2.1	1.75954	0.0273997		MELO3C030958.2.1	-6.65265	2.26666e-12		MELO3C012131.2.1	-1.26073	2.39715e-14
								MELO3C028858.2.1	1.10508	0.000348493		MELO3C005472.2.1	1.22035	4.76197e-05		MELO3C002199.2.1	-1.44397	0.023208		MELO3C012131.2.1	-1.31276	2.08392e-15		MELO3C027302.2.1	-1.72435	0.0285838		MELO3C009959.2.1	1.42899	0.0258788		MELO3C012130.2.1	2.30654	2.67319e-27
								MELO3C021064.2.1	1.17235	0.00901346		MELO3C005492.2.1	-1.30579	0.0358823		MELO3C002159.2.1	1.12541	6.78121e-07		MELO3C012130.2.1	2.16827	3.34876e-24		MELO3C020306.2.1	-3.26246	0.016234		MELO3C009958.2.1	1.36777	0.0438644		MELO3C012129.2.1	-1.30647	2.20932e-09
								MELO3C015743.2.1	6.11147	0.0349377		MELO3C005502.2.1	2.93797	0.00299647		MELO3C002132.2.1	1.41869	0.00285059		MELO3C012129.2.1	-1.16281	1.1164e-07		MELO3C020225.2.1	-1.61527	0.023007		MELO3C030961.2.1	-4.09453	0.0174106		MELO3C012125.2.1	1.0677	1.36659e-11
								MELO3C015768.2.1	-1.04155	0.0290284		MELO3C005532.2.1	1.57786	0.00243968		MELO3C002114.2.1	-1.2288	0.000839423		MELO3C012125.2.1	1.19384	3.6575e-14		MELO3C014969.2.1	-1.98233	7.00495e-07		MELO3C009937.2.1	-1.1122	0.0104311		MELO3C012124.2.1	-1.05601	2.43765e-11
								MELO3C015795.2.1	1.8558	0.00237831		MELO3C005556.2.1	1.27571	0.00620814		MELO3C002111.2.1	-1.52422	0.00175384		MELO3C012124.2.1	-1.08525	7.32178e-12		MELO3C014953.2.1	1.94137	0.0453288		MELO3C009927.2.1	1.00678	7.91808e-06		MELO3C012118.2.1	1.0001	2.92175e-10
								MELO3C027406.2.1	1.03467	0.00345753		MELO3C005571.2.1	-1.63065	0.010055		MELO3C002109.2.1	1.0583	0.0113576		MELO3C012115.2.1	-1.79011	3.30025e-05		MELO3C032117.2.1	-2.00341	0.0283408		MELO3C030966.2.1	-1.70415	1.78457e-05		MELO3C012115.2.1	-2.49691	1.36972e-08
								MELO3C015880.2.1	2.61712	0.000868712		MELO3C005576.2.1	-4.48503	0.00145062		MELO3C002073.2.1	-2.58153	0.00176772		MELO3C012114.2.1	7.08424	2.19811e-09		MELO3C014870.2.1	-1.6006	0.0171195		MELO3C009920.2.1	-1.05525	0.0172843		MELO3C012114.2.1	7.1897	1.20686e-09
								MELO3C015908.2.1	2.57625	0.0146055		MELO3C005570.2.1	-2.11888	0.0301608		MELO3C002051.2.1	-1.24497	0.0418584		MELO3C012112.2.1	1.51304	4.19669e-05		MELO3C032131.2.1	-4.00272	0.0452749		MELO3C009908.2.1	-1.18463	2.17594e-09		MELO3C012112.2.1	1.42948	0.000111789
								MELO3C015910.2.1	1.15604	0.00175352		MELO3C005599.2.1	-3.24665	0.00146921		MELO3C002030.2.1	1.56686	9.69944e-05		MELO3C012111.2.1	1.29472	2.38914e-08		MELO3C027717.2.1	2.33273	0.0332671		MELO3C009895.2.1	-1.52173	9.3285e-08		MELO3C012111.2.1	1.67728	2.87835e-13
								MELO3C015920.2.1	1.55574	0.0110439		MELO3C005602.2.1	-1.61109	0.000970212		MELO3C002022.2.1	1.03474	0.000344721		MELO3C012108.2.1	-3.03621	2.11143e-10		MELO3C032187.2.1	1.27625	2.64955e-08		MELO3C009859.2.1	-1.16265	0.000254933		MELO3C012108.2.1	-5.29801	9.10219e-27
								MELO3C015943.2.1	1.76849	0.0402497		MELO3C005607.2.1	-2.43406	4.00271e-10		MELO3C002004.2.1	-1.08078	0.0314047		MELO3C012121.2.1	-2.10158	7.80732e-25		MELO3C016546.2.1	-22.955	0.000923203		MELO3C009855.2.1	-6.1283	3.01631e-05		MELO3C012121.2.1	-2.02131	1.84655e-23
								MELO3C015947.2.1	2.7699	0.00466228		MELO3C005623.2.1	-1.63869	0.00241246		MELO3C002012.2.1	-1.15758	0.00377518		MELO3C012119.2.1	-1.53083	1.32041e-11		MELO3C016541.2.1	-1.28129	0.00308563		MELO3C009791.2.1	-1.50289	8.93034e-05		MELO3C012119.2.1	-1.45094	1.33968e-10
								MELO3C029238.2.1	-1.25034	0.00142785		MELO3C005654.2.1	2.34053	0.0376341		MELO3C002011.2.1	-1.04038	0.000355163		MELO3C012105.2.1	-5.51337	0.0001232		MELO3C016540.2.1	1.60751	0.018682		MELO3C009782.2.1	1.37744	0.00281063		MELO3C012105.2.1	-3.66753	0.00525796
								MELO3C016033.2.1	1.72854	0.00846264		MELO3C005653.2.1	1.14654	0.0350284		MELO3C002008.2.1	-1.10404	2.38603e-05		MELO3C012095.2.1	1.12598	5.77743e-08		MELO3C016497.2.1	1.85827	0.0334135		MELO3C009757.2.1	-1.66589	0.000166373		MELO3C012095.2.1	1.20699	5.23694e-09
								MELO3C023633.2.1	6.42405	0.044787		MELO3C005664.2.1	1.20542	1.63776e-05		MELO3C001987.2.1	-1.68932	0.000902955		MELO3C012094.2.1	2.95539	1.46007e-08		MELO3C025383.2.1	-2.99694	0.00312245		MELO3C009746.2.1	1.02607	0.000231415		MELO3C012094.2.1	3.41876	4.56254e-11
								MELO3C023620.2.1	-3.32593	2.6385e-05		MELO3C005699.2.1	-1.8055	0.0315666		MELO3C001958.2.1	-2.58037	0.0228521		MELO3C012093.2.1	1.53356	0.0262619		MELO3C013727.2.1	1.3617	2.52192e-05		MELO3C009733.2.1	-1.1072	0.00109063		MELO3C012093.2.1	2.11492	0.00160321
								MELO3C023598.2.1	3.5257	0.000720802		MELO3C005710.2.1	-2.00286	0.0142053		MELO3C001929.2.1	-1.24556	0.017677		MELO3C012085.2.1	-1.90669	8.73677e-05		MELO3C013744.2.1	-1.19134	6.3407e-05		MELO3C009728.2.1	2.64239	0.000248405		MELO3C012085.2.1	-1.54793	0.00133872
								MELO3C023571.2.1	1.31486	0.00959822		MELO3C005735.2.1	1.10957	9.95182e-07		MELO3C008081.2.1	-4.45705	0.00503788		MELO3C012100.2.1	1.82957	0.00113532		MELO3C013734.2.1	-2.16192	0.013395		MELO3C009727.2.1	1.23512	1.49259e-07		MELO3C012103.2.1	1.05146	5.80907e-07
								MELO3C023539.2.1	1.25351	0.0185402		MELO3C005748.2.1	-1.73894	0.0107453		MELO3C029789.2.1	-1.5241	0.0200344		MELO3C012099.2.1	-1.84254	6.92712e-06		MELO3C013748.2.1	-2.10732	0.00090897		MELO3C009720.2.1	-1.41393	0.000293707		MELO3C012100.2.1	1.56976	0.00555322
								MELO3C023533.2.1	2.42284	0.0411479		MELO3C005758.2.1	-1.60633	0.0174303		MELO3C008175.2.1	-5.59661	0.0435947		MELO3C012096.2.1	1.02467	2.48866e-18		MELO3C013774.2.1	-1.12901	0.00576132		MELO3C009715.2.1	-1.82854	0.01413		MELO3C012099.2.1	-2.31773	1.93137e-08
								MELO3C023540.2.1	1.51488	0.0454692		MELO3C005762.2.1	-1.99504	0.0153492		MELO3C008176.2.1	-2.14612	0.0400215		MELO3C012084.2.1	-2.10445	5.38505e-21		MELO3C013829.2.1	1.48023	0.0257582		MELO3C009714.2.1	-1.12741	0.0355239		MELO3C012098.2.1	-23.4257	9.12009e-07
								MELO3C023532.2.1	2.81473	0.00017007		MELO3C005763.2.1	-1.28839	0.0170142		MELO3C008214.2.1	-1.70153	0.0258651		MELO3C012083.2.1	2.49988	5.38609e-35		MELO3C032258.2.1	-22.5941	0.0226182		MELO3C009709.2.1	1.09686	0.000980788		MELO3C012084.2.1	-2.08388	1.08789e-20
								MELO3C023527.2.1	-1.04157	0.0349377		MELO3C005769.2.1	1.45657	1.03918e-05		MELO3C008219.2.1	1.03952	0.000778579		MELO3C012080.2.1	1.2745	1.04574e-13		MELO3C032259.2.1	-7.15991	8.67726e-10		MELO3C009681.2.1	3.79202	0.00402609		MELO3C012083.2.1	2.6273	1.06142e-38
								MELO3C023503.2.1	2.15231	0.0243985		MELO3C005779.2.1	1.03114	0.000401525		MELO3C008244.2.1	1.4261	0.000565553		MELO3C027345.2.1	2.85549	2.10322e-14		MELO3C013872.2.1	-1.30495	0.0362387		MELO3C009657.2.1	-2.70049	8.96913e-05		MELO3C012080.2.1	1.50357	1.13538e-18
								MELO3C023484.2.1	1.9261	0.00341559		MELO3C027095.2.1	-1.76897	0.000219495		MELO3C008269.2.1	1.36891	4.23595e-05		MELO3C012066.2.1	1.30687	2.9059e-09		MELO3C013920.2.1	-1.29446	0.000446053		MELO3C009656.2.1	-2.75851	0.000190601		MELO3C012077.2.1	-1.36065	3.29038e-13
								MELO3C027219.2.1	1.27582	0.0357704		MELO3C005783.2.1	-1.47454	0.000205021		MELO3C008307.2.1	-1.30324	0.0187989		MELO3C012064.2.1	-2.07023	0.00036688		MELO3C013945.2.1	1.41055	0.0131288		MELO3C009649.2.1	-5.89706	9.52065e-08		MELO3C027345.2.1	2.46409	4.57622e-11
								MELO3C023445.2.1	1.49122	7.14965e-05		MELO3C005787.2.1	-1.29326	0.0191719		MELO3C029909.2.1	1.46038	2.48933e-06		MELO3C034034.2.1	1.00242	9.75384e-09		MELO3C013941.2.1	-1.56888	0.0139575		MELO3C009626.2.1	1.64033	0.0355123		MELO3C012066.2.1	1.51565	4.67496e-12
								MELO3C023433.2.1	-1.06751	0.00193628		MELO3C005802.2.1	1.02257	1.53836e-05		MELO3C008331.2.1	-2.45643	0.0243139		MELO3C012073.2.1	2.37475	5.94099e-28		MELO3C013952.2.1	2.18011	0.00718942		MELO3C009596.2.1	-1.64996	0.048215		MELO3C012064.2.1	-2.79	1.58347e-06
								MELO3C023420.2.1	1.55491	0.0370574		MELO3C005834.2.1	-1.80623	2.49937e-08		MELO3C008339.2.1	-1.02998	6.48688e-05		MELO3C012072.2.1	3.46725	0.0399712		MELO3C013953.2.1	-3.50215	5.4552e-05		MELO3C009581.2.1	-1.23454	0.0075656		MELO3C034034.2.1	1.09252	3.64902e-10
								MELO3C023407.2.1	6.42908	0.00827781		MELO3C005839.2.1	-4.74958	9.62181e-18		MELO3C008342.2.1	-1.33296	0.00903897		MELO3C012069.2.1	1.14291	5.65204e-23		MELO3C032267.2.1	-2.93074	0.0366868		MELO3C009543.2.1	3.64643	0.0171341		MELO3C012073.2.1	2.44369	1.18937e-29
								MELO3C023405.2.1	1.32779	0.0321198		MELO3C005850.2.1	-6.40635	1.096e-07		MELO3C008413.2.1	1.44019	0.00210853		MELO3C012062.2.1	-2.1333	1.35965e-18		MELO3C013972.2.1	-5.61605	0.00839514		MELO3C009541.2.1	-4.02298	0.000599293		MELO3C012069.2.1	1.1623	8.75695e-24
								MELO3C024238.2.1	8.20879	0.000765009		MELO3C005844.2.1	1.10519	2.14739e-05		MELO3C008417.2.1	-1.01698	0.011213		MELO3C012055.2.1	5.05856	0.000677534		MELO3C013971.2.1	-1.22871	0.0226182		MELO3C009530.2.1	2.97083	0.0445168		MELO3C012062.2.1	-2.03403	3.1843e-17
								MELO3C024326.2.1	2.44598	0.018982		MELO3C005847.2.1	-1.28067	0.000771462		MELO3C008429.2.1	-1.8527	1.09193e-05		MELO3C012057.2.1	-1.24395	8.159e-09		MELO3C014026.2.1	-21.7203	0.00631215		MELO3C009531.2.1	4.07612	0.00160946		MELO3C012061.2.1	-1.5251	0.000685853
								MELO3C024388.2.1	-1.06511	0.0112192		MELO3C005885.2.1	-1.21494	0.000865844		MELO3C008433.2.1	-1.04025	0.00237791		MELO3C012051.2.1	1.16297	0.00568261		MELO3C014029.2.1	-4.87355	0.00925205		MELO3C009521.2.1	1.65294	0.0125996		MELO3C012055.2.1	3.46967	0.0223884
								MELO3C005947.2.1	1.79533	0.0367284		MELO3C005902.2.1	-1.33085	0.000722113		MELO3C008455.2.1	1.05243	0.0178012		MELO3C012048.2.1	1.14268	2.32732e-14		MELO3C014076.2.1	-3.63206	0.00387505		MELO3C009514.2.1	-1.81583	0.028711		MELO3C012053.2.1	-3.0251	5.65883e-06
								MELO3C005964.2.1	2.49559	0.019248		MELO3C005912.2.1	1.25516	7.7829e-05		MELO3C008469.2.1	-1.01079	0.00026985		MELO3C012037.2.1	1.61448	1.35225e-09		MELO3C014091.2.1	-1.7079	0.0176663		MELO3C009508.2.1	-6.49624	0.000834031		MELO3C012051.2.1	1.66445	5.40559e-05
								MELO3C005992.2.1	3.62015	1.84977e-05		MELO3C005921.2.1	-1.88723	1.07021e-07		MELO3C010630.2.1	1.0047	7.9329e-09		MELO3C012035.2.1	1.9885	6.26962e-05		MELO3C014110.2.1	-6.93357	8.67727e-08		MELO3C009507.2.1	-3.40897	0.0347592		MELO3C012048.2.1	1.19067	1.6592e-15
								MELO3C005991.2.1	1.08793	0.0328079		MELO3C020507.2.1	1.18733	6.18381e-08		MELO3C011705.2.1	-1.9264	0.00406593		MELO3C012033.2.1	1.21748	1.77198e-15		MELO3C014128.2.1	-1.03194	0.0132228		MELO3C009500.2.1	-2.82641	0.000402975		MELO3C012043.2.1	1.02658	0.0278193
								MELO3C006008.2.1	1.24022	0.0296654		MELO3C020521.2.1	1.46364	0.000195982		MELO3C030151.2.1	-21.973	5.03266e-17		MELO3C012029.2.1	1.28852	7.28908e-28		MELO3C031991.2.1	-3.31483	0.0414061		MELO3C009497.2.1	-1.25502	3.46071e-05		MELO3C012037.2.1	1.62317	1.05324e-09
								MELO3C006032.2.1	1.966	0.00379305		MELO3C020547.2.1	-1.59942	0.0147991		MELO3C011610.2.1	1.26101	0.0346295		MELO3C012028.2.1	9.74621	1.91005e-09		MELO3C014170.2.1	-4.20548	0.00271731		MELO3C009485.2.1	-3.60306	4.13809e-05		MELO3C012033.2.1	1.21782	1.6441e-15
								MELO3C006056.2.1	1.24069	0.0011232		MELO3C020586.2.1	1.1354	3.53469e-06		MELO3C011517.2.1	-2.76168	0.0260393		MELO3C012027.2.1	2.39558	8.62211e-10						MELO3C009470.2.1	-1.23867	0.00167012		MELO3C012029.2.1	1.32011	2.64078e-29
								MELO3C006093.2.1	1.08598	0.034615		MELO3C020601.2.1	-1.2201	0.00154667		MELO3C028498.2.1	-2.47518	0.0195592		MELO3C034123.2.1	-1.05095	1.73511e-10						MELO3C009458.2.1	-3.50053	0.0450999		MELO3C012028.2.1	9.77051	1.67805e-09
								MELO3C006145.2.1	1.06129	0.0384289		MELO3C020595.2.1	-1.9831	4.24155e-13		MELO3C025030.2.1	1.00343	4.68563e-06		MELO3C012025.2.1	-1.46946	5.16258e-18						MELO3C009460.2.1	-1.64085	0.000153362		MELO3C012027.2.1	2.45553	3.0381e-10
								MELO3C006189.2.1	1.31278	0.00608547		MELO3C020597.2.1	-1.38889	0.000988215		MELO3C020007.2.1	-2.10882	0.000938954		MELO3C012032.2.1	1.12485	1.31973e-05						MELO3C009450.2.1	-3.4268	3.27943e-09		MELO3C034123.2.1	-1.14308	4.65315e-12
								MELO3C031615.2.1	1.87316	0.00545237		MELO3C020600.2.1	-1.63263	0.00111476		MELO3C019997.2.1	1.05591	4.16603e-05		MELO3C012031.2.1	-1.01473	0.0227345						MELO3C009448.2.1	-2.37883	0.00139696		MELO3C012025.2.1	-1.49752	1.27848e-18
								MELO3C006208.2.1	2.24305	0.0158779		MELO3C020617.2.1	-2.125	0.0294249		MELO3C019996.2.1	1.1883	1.12129e-08		MELO3C012026.2.1	-2.02822	1.28978e-21						MELO3C009444.2.1	-1.81998	0.000279785		MELO3C012026.2.1	-1.89681	2.25842e-19
								MELO3C006209.2.1	-1.021	0.0119615		MELO3C035293.2.1	-15.2979	2.1168e-08		MELO3C019979.2.1	1.20886	1.63663e-06		MELO3C012022.2.1	-2.57929	0.00029729						MELO3C009437.2.1	-1.43465	0.00567112		MELO3C012022.2.1	-2.76058	0.00014103
								MELO3C006266.2.1	2.9636	0.00594677		MELO3C020681.2.1	-1.32159	0.0170926		MELO3C019975.2.1	-4.71717	0.00799383		MELO3C012018.2.1	-1.11391	2.78058e-11						MELO3C009428.2.1	-1.25176	0.0391562		MELO3C012018.2.1	-1.32552	4.2912e-15
								MELO3C006323.2.1	4.1573	0.0381923		MELO3C020699.2.1	-5.35177	0.0417544		MELO3C019964.2.1	1.04203	6.52299e-06		MELO3C012021.2.1	-2.94718	1.9746e-14						MELO3C009410.2.1	-1.19348	0.0467194		MELO3C012016.2.1	-1.32779	3.17683e-05
								MELO3C006324.2.1	-1.14762	0.025186		MELO3C020693.2.1	-2.45148	0.0164768		MELO3C019928.2.1	1.05261	8.70496e-07		MELO3C012015.2.1	3.20073	9.13341e-07						MELO3C009406.2.1	-2.53906	0.00564816		MELO3C012021.2.1	-2.39193	9.03354e-11
								MELO3C006334.2.1	1.08214	0.0111883		MELO3C026843.2.1	-1.90328	0.000517751		MELO3C019913.2.1	1.47353	0.0130096		MELO3C012010.2.1	3.45267	1.0103e-21						MELO3C009405.2.1	-1.73895	2.65745e-05		MELO3C012015.2.1	3.12024	1.70849e-06
								MELO3C006341.2.1	-1.0304	0.00715714		MELO3C035318.2.1	-3.03535	9.49244e-05		MELO3C019907.2.1	1.04814	2.60942e-07		MELO3C012003.2.1	1.44639	0.0011154						MELO3C009387.2.1	-1.67936	0.00341409		MELO3C012010.2.1	3.35261	1.21317e-20
								MELO3C006353.2.1	1.73277	0.00411495		MELO3C004998.2.1	-4.05459	0.0115627		MELO3C019884.2.1	-1.57352	0.0291605		MELO3C012002.2.1	2.22729	1.09318e-10						MELO3C009377.2.1	1.03817	0.0238398		MELO3C012003.2.1	1.52275	0.000564565
								MELO3C031601.2.1	1.98985	0.00826254		MELO3C004995.2.1	1.05554	0.00134899		MELO3C019786.2.1	1.22216	0.0369345		MELO3C011995.2.1	1.03504	0.00761343						MELO3C009369.2.1	-1.00694	0.028167		MELO3C012002.2.1	2.07132	2.10404e-09
								MELO3C006406.2.1	-1.05034	0.0455909		MELO3C004975.2.1	1.24512	5.68184e-05		MELO3C019793.2.1	-1.04941	0.0142429		MELO3C011997.2.1	1.95469	3.87114e-05						MELO3C031012.2.1	-6.86159	0.00029237		MELO3C011995.2.1	1.1088	0.00391544
								MELO3C006430.2.1	1.93615	0.0283776		MELO3C004871.2.1	-1.03117	0.0162938		MELO3C019772.2.1	3.66681	0.0135156		MELO3C011996.2.1	1.52234	0.0368898						MELO3C009372.2.1	3.78099	0.00688109		MELO3C012009.2.1	1.02102	1.438e-06
								MELO3C006446.2.1	-1.00272	0.0236075		MELO3C004864.2.1	1.3633	0.000143711		MELO3C026506.2.1	-1.69082	0.0156272		MELO3C011994.2.1	-1.15548	0.00501979						MELO3C009333.2.1	-1.17319	0.00256994		MELO3C011997.2.1	2.082	1.08767e-05
								MELO3C006464.2.1	6.05981	0.0276605		MELO3C035566.2.1	-1.00761	7.22246e-06		MELO3C026523.2.1	1.14773	6.59663e-07		MELO3C034129.2.1	2.6349	8.5959e-06						MELO3C009332.2.1	-2.1665	0.000989969		MELO3C011996.2.1	1.70849	0.0180437
								MELO3C006469.2.1	1.10774	0.00555602		MELO3C004740.2.1	1.56518	0.00458597		MELO3C026529.2.1	-2.51752	4.04554e-05		MELO3C011985.2.1	2.81435	0.00014582						MELO3C009305.2.1	-1.48288	7.70151e-06		MELO3C011994.2.1	-1.50202	0.000235734
								MELO3C006473.2.1	1.18971	0.0110743		MELO3C004713.2.1	1.1578	1.75729e-05		MELO3C026535.2.1	1.64801	5.83121e-05		MELO3C034128.2.1	3.04713	0.000248766						MELO3C009293.2.1	1.56878	2.41003e-05		MELO3C034129.2.1	2.57127	1.41175e-05
								MELO3C006489.2.1	1.11479	0.0124792		MELO3C025532.2.1	1.08707	0.0293052		MELO3C026546.2.1	1.47483	0.000290647		MELO3C011987.2.1	-2.83116	1.50873e-05						MELO3C009292.2.1	-3.39755	0.000418446		MELO3C011985.2.1	2.84224	0.000121881
								MELO3C006499.2.1	2.84553	0.000541348		MELO3C025523.2.1	-2.29663	0.013297		MELO3C026557.2.1	-1.43147	0.00193308		MELO3C011986.2.1	3.49211	6.19482e-13						MELO3C009273.2.1	1.18911	0.00134659		MELO3C034128.2.1	2.92025	0.000451486
								MELO3C006519.2.1	2.13378	0.00090792		MELO3C025521.2.1	-3.33349	0.000582838		MELO3C026560.2.1	-3.35968	0.0227963		MELO3C011984.2.1	2.54417	9.10982e-14						MELO3C009251.2.1	2.06484	0.000344198		MELO3C011987.2.1	-3.91677	1.99968e-09
								MELO3C006546.2.1	2.13557	0.00900586		MELO3C021688.2.1	1.04725	0.0125063		MELO3C011491.2.1	-1.8583	0.0198714		MELO3C011968.2.1	3.6849	6.31003e-06						MELO3C031030.2.1	-1.59011	0.000536286		MELO3C011986.2.1	2.87168	3.734e-09
								MELO3C006558.2.1	1.00536	0.0116578		MELO3C021705.2.1	1.08103	1.36207e-05		MELO3C011481.2.1	-1.10283	0.0190012		MELO3C011971.2.1	-3.1665	0.00479263						MELO3C009252.2.1	-1.33448	0.000380441		MELO3C011984.2.1	2.36207	4.65026e-12
								MELO3C006576.2.1	1.38703	0.00222965		MELO3C021818.2.1	-1.06625	0.0458566		MELO3C011432.2.1	-1.5565	8.22725e-05		MELO3C011965.2.1	-3.26369	0.00017533						MELO3C009249.2.1	-1.10756	0.0114075		MELO3C011974.2.1	-2.59534	0.00186456
								MELO3C006585.2.1	1.98597	0.0224144		MELO3C035679.2.1	-2.58141	0.00258205		MELO3C011411.2.1	2.10142	0.0126008		MELO3C011962.2.1	-1.34671	7.60302e-17						MELO3C009239.2.1	-1.84786	0.000351944		MELO3C011973.2.1	-1.2834	0.0450461
								MELO3C006590.2.1	4.92277	0.000192366		MELO3C002863.2.1	1.66498	0.0457766		MELO3C011396.2.1	2.03567	0.000309349		MELO3C011957.2.1	1.09138	0.0130651						MELO3C009219.2.1	1.03661	0.0162115		MELO3C011968.2.1	3.50457	1.78054e-05
								MELO3C006608.2.1	10.0897	0.00634464		MELO3C002839.2.1	-1.48969	0.0477313		MELO3C011389.2.1	-4.33615	0.00293173		MELO3C011949.2.1	2.46893	1.74858e-20						MELO3C009217.2.1	1.33707	0.0371429		MELO3C011971.2.1	-3.96139	0.000466873
								MELO3C006626.2.1	-2.05286	0.0183837		MELO3C002823.2.1	1.1562	0.0486825		MELO3C011375.2.1	1.02404	0.000719712		MELO3C011956.2.1	-1.82468	3.19159e-22						MELO3C031032.2.1	-2.06284	4.78592e-06		MELO3C011965.2.1	-3.65845	0.00015701
								MELO3C006679.2.1	1.11876	0.00643369		MELO3C002809.2.1	1.45125	0.00273486		MELO3C030296.2.1	1.70818	0.0073721		MELO3C011935.2.1	-2.5309	0.0235705						MELO3C009199.2.1	-2.14804	7.66956e-10		MELO3C011962.2.1	-1.22085	3.73426e-14
								MELO3C006685.2.1	2.16183	0.0491838		MELO3C035503.2.1	-1.7164	0.000483165		MELO3C011350.2.1	-3.37255	0.00128544		MELO3C034144.2.1	-3.4027	0.00500856						MELO3C009190.2.1	-1.35724	0.0418724		MELO3C011949.2.1	2.71011	1.98527e-24
								MELO3C006678.2.1	1.30829	0.0490529		MELO3C002778.2.1	1.79642	0.00103169		MELO3C011348.2.1	-3.80246	0.00370633		MELO3C011939.2.1	-1.7858	1.64612e-11						MELO3C009169.2.1	-3.60486	5.20663e-07		MELO3C011956.2.1	-1.82247	2.97526e-22
								MELO3C031754.2.1	1.60504	0.0211934		MELO3C002730.2.1	-1.61249	6.57128e-05		MELO3C011340.2.1	-1.16157	0.0183108		MELO3C011936.2.1	2.25318	1.75529e-13						MELO3C009162.2.1	3.22558	0.00475311		MELO3C011935.2.1	-2.96654	0.013594
								MELO3C006728.2.1	4.94795	0.00105907		MELO3C002729.2.1	-1.88989	8.68111e-08		MELO3C011310.2.1	1.12134	2.38025e-06		MELO3C011925.2.1	3.37426	4.36938e-06						MELO3C009143.2.1	-1.17732	0.000423169		MELO3C011945.2.1	-1.00558	2.67622e-06
								MELO3C006757.2.1	1.41996	0.0213618		MELO3C002719.2.1	1.26159	1.50439e-07		MELO3C011286.2.1	1.28253	0.014878		MELO3C011922.2.1	1.26399	3.6787e-05						MELO3C009127.2.1	1.88711	0.0157209		MELO3C034144.2.1	-5.25477	9.06298e-05
								MELO3C031769.2.1	2.93443	0.0126473		MELO3C002703.2.1	1.05306	2.65196e-05		MELO3C011253.2.1	-1.82083	0.030455		MELO3C011930.2.1	2.37841	0.0234048						MELO3C009125.2.1	1.5036	0.00428592		MELO3C011939.2.1	-1.99644	5.49664e-14
								MELO3C006805.2.1	1.76127	0.021074		MELO3C002673.2.1	1.04319	0.0131846		MELO3C011242.2.1	-2.69764	0.000208071		MELO3C011929.2.1	5.92357	3.41629e-07						MELO3C009121.2.1	1.23817	0.00597866		MELO3C011936.2.1	2.22605	3.29942e-13
								MELO3C006823.2.1	-1.09331	0.0191362		MELO3C002661.2.1	-4.7051	0.000211635		MELO3C011221.2.1	2.15896	0.0192122		MELO3C011928.2.1	7.95664	5.402e-16						MELO3C009133.2.1	1.16988	0.0372009		MELO3C011925.2.1	1.57761	0.0405227
								MELO3C006836.2.1	1.86908	0.00458137		MELO3C002643.2.1	1.04975	0.0388065		MELO3C011228.2.1	1.04124	1.68479e-07		MELO3C011927.2.1	10.2843	3.12181e-07						MELO3C009132.2.1	1.17416	0.000862742		MELO3C011922.2.1	1.10825	0.000319834
								MELO3C006862.2.1	-1.14335	0.0352555		MELO3C002627.2.1	-1.05719	2.65703e-05		MELO3C011216.2.1	1.2941	8.82713e-06		MELO3C011926.2.1	8.19938	0.0242971						MELO3C009117.2.1	-2.02301	0.00103359		MELO3C011930.2.1	2.24693	0.0333896
								MELO3C006866.2.1	1.86403	0.00246114		MELO3C002609.2.1	-1.2163	0.000975641		MELO3C011218.2.1	-3.84522	0.0215836		MELO3C011919.2.1	-1.65805	2.00982e-06						MELO3C009113.2.1	-1.22165	0.0129465		MELO3C011929.2.1	5.50487	2.25243e-06
								MELO3C006873.2.1	1.50175	0.0346323		MELO3C002575.2.1	-1.67764	0.0297663		MELO3C011188.2.1	-1.43034	0.00338416		MELO3C011917.2.1	1.65064	1.19658e-05						MELO3C031039.2.1	-4.01536	0.0243903		MELO3C011928.2.1	7.62031	8.28994e-15
								MELO3C006894.2.1	-1.62932	8.97448e-06		MELO3C002559.2.1	-1.69921	0.00390001		MELO3C011173.2.1	-1.16848	2.67705e-05		MELO3C011916.2.1	-1.92634	1.54883e-15						MELO3C009092.2.1	-4.07494	0.0465532		MELO3C011927.2.1	10.2011	3.84164e-07
								MELO3C006938.2.1	1.07393	2.69127e-05		MELO3C002550.2.1	-2.43283	0.000616335		MELO3C011170.2.1	1.55771	9.38392e-05		MELO3C011909.2.1	-3.38626	9.73693e-06						MELO3C022228.2.1	-1.78078	0.000277306		MELO3C011919.2.1	-1.06492	0.00229141
								MELO3C006956.2.1	-1.02959	0.00643707		MELO3C002524.2.1	-1.27173	0.00134331		MELO3C011169.2.1	1.0797	5.16386e-05		MELO3C011905.2.1	2.2252	2.12245e-19						MELO3C022221.2.1	-1.03773	7.89181e-07		MELO3C011917.2.1	2.06976	3.02616e-08
								MELO3C006969.2.1	1.13602	0.012067		MELO3C002515.2.1	-1.03452	1.31391e-09		MELO3C011156.2.1	1.15882	9.93263e-05		MELO3C011903.2.1	2.80212	0.00536997						MELO3C022213.2.1	-2.61978	0.000262434		MELO3C011916.2.1	-2.31908	6.52825e-21
								MELO3C006973.2.1	-1.44634	0.00337336		MELO3C002496.2.1	-2.82108	0.0249264		MELO3C011141.2.1	1.08462	4.51757e-07		MELO3C011915.2.1	-1.11119	1.19606e-26						MELO3C022200.2.1	1.63947	0.0170309		MELO3C011911.2.1	-1.08647	0.000515535
								MELO3C008478.2.1	1.27687	0.0213618		MELO3C002477.2.1	-1.83428	0.00695941		MELO3C011118.2.1	-1.46307	9.81353e-11		MELO3C011912.2.1	2.00125	7.25232e-46						MELO3C022179.2.1	7.38516	0.00419851		MELO3C011909.2.1	-3.3971	9.36586e-06
								MELO3C019404.2.1	1.24276	0.00195606		MELO3C002459.2.1	-2.04132	0.000156151		MELO3C011086.2.1	1.08638	0.00934384		MELO3C011899.2.1	-2.471	0.0280868						MELO3C022176.2.1	-1.36808	0.0187438		MELO3C011905.2.1	2.4563	2.36233e-23
								MELO3C019497.2.1	1.0609	0.0133993		MELO3C002453.2.1	2.20243	3.29641e-08		MELO3C011084.2.1	-1.10926	0.000128828		MELO3C011892.2.1	-2.0234	0.000581228						MELO3C022118.2.1	-6.30873	2.14437e-11		MELO3C011903.2.1	3.12238	0.00175245
								MELO3C019510.2.1	-1.0615	3.20404e-15		MELO3C002452.2.1	-1.02787	1.4496e-06		MELO3C011094.2.1	1.61942	0.000935474		MELO3C011889.2.1	-3.53284	2.4438e-23						MELO3C022108.2.1	1.2942	0.00464023		MELO3C011915.2.1	-1.25694	1.67867e-33
								MELO3C019528.2.1	1.30279	0.0116		MELO3C002421.2.1	-2.78441	0.00135574		MELO3C011053.2.1	-1.32428	0.0484474		MELO3C011886.2.1	1.15267	1.32367e-11						MELO3C022098.2.1	1.81922	0.0251774		MELO3C011912.2.1	1.85549	6.9019e-40
								MELO3C019552.2.1	2.40793	0.0225744		MELO3C002404.2.1	-2.79546	2.39276e-05		MELO3C011033.2.1	2.55964	0.0335225		MELO3C011896.2.1	-6.10166	4.51777e-06						MELO3C022076.2.1	-1.3825	0.00840841		MELO3C011899.2.1	-5.62535	0.000184456
								MELO3C027346.2.1	1.96175	0.0402334		MELO3C002403.2.1	-1.43781	6.609e-07		MELO3C011012.2.1	1.1484	0.0291769		MELO3C011895.2.1	-2.76119	7.02214e-09						MELO3C022072.2.1	-1.36626	8.46716e-05		MELO3C011892.2.1	-2.66706	9.16285e-06
								MELO3C019564.2.1	1.0452	0.000153656		MELO3C002383.2.1	1.67069	0.0381108		MELO3C010979.2.1	1.03702	0.0206242		MELO3C011890.2.1	1.16734	0.0068038						MELO3C022045.2.1	-1.35899	0.0161245		MELO3C011889.2.1	-5.25879	4.22203e-34
								MELO3C020301.2.1	-4.5265	0.0135084		MELO3C002381.2.1	-21.6367	2.6986e-10		MELO3C010982.2.1	-1.58512	0.0030496		MELO3C011885.2.1	1.14914	1.56478e-13						MELO3C022034.2.1	-2.10736	0.0021453		MELO3C011886.2.1	1.11378	6.25157e-11
								MELO3C014944.2.1	1.64613	0.0310993		MELO3C002373.2.1	-2.37458	0.0463246		MELO3C010966.2.1	-1.27582	2.67882e-06		MELO3C011880.2.1	2.04407	1.07101e-05						MELO3C022033.2.1	-1.07904	0.0171439		MELO3C011896.2.1	-5.1434	0.000121006
								MELO3C014857.2.1	2.45057	0.00682868		MELO3C002370.2.1	1.31777	0.00190782		MELO3C010949.2.1	1.25916	0.0105599		MELO3C011879.2.1	-1.86993	6.80034e-09						MELO3C022031.2.1	-1.02281	0.00108485		MELO3C011895.2.1	-3.07822	1.18359e-10
								MELO3C014762.2.1	3.64055	0.00390983		MELO3C002366.2.1	1.03762	2.22118e-06		MELO3C010903.2.1	-1.35301	9.6121e-06		MELO3C011878.2.1	2.04976	3.07513e-06						MELO3C022027.2.1	1.23243	1.54297e-07		MELO3C011885.2.1	1.08708	2.93813e-12
								MELO3C016541.2.1	1.57868	0.00016665		MELO3C002369.2.1	3.72351	0.00515475		MELO3C010902.2.1	-1.41248	0.00155903		MELO3C011872.2.1	4.12072	1.17314e-17						MELO3C022005.2.1	1.39146	0.0325195		MELO3C011880.2.1	2.67069	4.01856e-09
								MELO3C016540.2.1	1.29594	0.0499273		MELO3C002319.2.1	-2.19721	1.60465e-05		MELO3C030333.2.1	-1.95196	0.0242161		MELO3C011873.2.1	-1.14014	8.6008e-10						MELO3C021999.2.1	-1.73986	0.0357931		MELO3C011879.2.1	-1.90702	3.25929e-09
								MELO3C016536.2.1	4.20922	0.000852464		MELO3C002318.2.1	-1.29599	0.0176163		MELO3C030335.2.1	1.0304	0.00082291		MELO3C011871.2.1	-2.18841	0.000231565						MELO3C022002.2.1	-4.04277	0.00397838		MELO3C011878.2.1	2.05961	2.69406e-06
								MELO3C016513.2.1	3.99813	0.00938901		MELO3C002317.2.1	-3.70936	0.0171625		MELO3C010891.2.1	1.23207	2.40826e-05		MELO3C011870.2.1	-1.50223	1.96353e-07						MELO3C021998.2.1	2.89057	0.0332722		MELO3C011876.2.1	1.00694	2.46586e-09
								MELO3C016426.2.1	1.18736	0.0041517		MELO3C002310.2.1	-24.8667	4.24155e-13		MELO3C010845.2.1	1.11003	4.4689e-06		MELO3C011865.2.1	-1.88469	9.2888e-09						MELO3C021993.2.1	-1.66219	0.0202811		MELO3C011872.2.1	4.34096	1.86047e-19
								MELO3C025360.2.1	3.96477	0.0204166		MELO3C002309.2.1	-3.61528	0.000193444		MELO3C001392.2.1	1.08472	3.4319e-05		MELO3C011857.2.1	1.69104	1.57115e-07						MELO3C028132.2.1	2.12434	0.0158647		MELO3C011873.2.1	-1.25642	1.25182e-11
								MELO3C025401.2.1	1.8004	0.048216		MELO3C001005.2.1	-3.94275	0.000182541		MELO3C010836.2.1	1.48801	4.28275e-05		MELO3C011864.2.1	3.38778	9.88746e-25						MELO3C033612.2.1	2.82931	4.53437e-05		MELO3C011871.2.1	-2.16229	0.000253498
								MELO3C025408.2.1	-3.04915	0.000573225		MELO3C002305.2.1	-1.68711	0.00238905		MELO3C010843.2.1	-1.19574	4.79775e-05		MELO3C011861.2.1	-1.33159	4.43234e-12						MELO3C021972.2.1	-2.75657	0.00192243		MELO3C034168.2.1	-1.85049	0.000557494
								MELO3C013710.2.1	1.74984	0.000866759		MELO3C002283.2.1	-1.35641	6.97989e-08		MELO3C010810.2.1	-1.42776	0.000364284		MELO3C011855.2.1	-3.13141	2.48894e-18						MELO3C021478.2.1	-3.81862	0.00619983		MELO3C011870.2.1	-1.51824	1.47375e-07
								MELO3C013752.2.1	-1.2779	0.003565		MELO3C002287.2.1	-1.29652	0.00290058		MELO3C010797.2.1	-1.00074	0.00143409		MELO3C011849.2.1	1.52898	5.36829e-09						MELO3C021486.2.1	1.10287	0.0013205		MELO3C011865.2.1	-1.93468	3.547e-09
								MELO3C013771.2.1	1.30675	0.0234438		MELO3C002269.2.1	-1.30142	0.000576734		MELO3C010808.2.1	-1.72864	0.0406573		MELO3C011844.2.1	-1.47619	6.60962e-17						MELO3C021487.2.1	1.47363	0.0023361		MELO3C011857.2.1	1.56189	1.4758e-06
								MELO3C013774.2.1	1.41717	0.000333587		MELO3C002253.2.1	-2.12147	0.0482037		MELO3C010781.2.1	-1.0317	3.04196e-05		MELO3C034181.2.1	-1.5196	1.10982e-06						MELO3C033545.2.1	-1.20617	7.43828e-10		MELO3C011864.2.1	3.42965	2.1418e-25
								MELO3C013805.2.1	-1.30029	0.000514588		MELO3C002222.2.1	1.29811	0.00822638		MELO3C010774.2.1	-2.18427	0.00407723		MELO3C011842.2.1	-1.31847	1.07464e-24						MELO3C021515.2.1	-1.13611	1.77193e-09		MELO3C011861.2.1	-1.40484	2.84544e-13
								MELO3C031941.2.1	5.16026	0.0045508		MELO3C002199.2.1	-1.48163	0.0186661		MELO3C010765.2.1	1.04403	0.000413716		MELO3C027047.2.1	-1.1986	7.48389e-08						MELO3C021517.2.1	1.19096	0.00349889		MELO3C011855.2.1	-2.68672	2.57e-15
								MELO3C027061.2.1	1.86289	0.00197839		MELO3C002197.2.1	-3.97675	0.047194		MELO3C010763.2.1	-1.12136	0.00312392		MELO3C011839.2.1	-1.23583	2.96635e-11						MELO3C021509.2.1	-5.11183	0.00718154		MELO3C011849.2.1	1.58601	1.32733e-09
								MELO3C013859.2.1	1.14425	0.00142951		MELO3C002188.2.1	-1.10891	0.00344502		MELO3C010751.2.1	-3.20248	0.000145595		MELO3C027241.2.1	-2.99074	7.82147e-06						MELO3C021548.2.1	-2.00362	0.000951491		MELO3C011844.2.1	-1.03683	7.82167e-10
								MELO3C013887.2.1	1.92234	0.0222845		MELO3C002170.2.1	-1.65744	0.00285608		MELO3C010736.2.1	-1.08212	0.00756819		MELO3C011853.2.1	1.37315	4.20934e-06						MELO3C021550.2.1	1.1996	0.0216201		MELO3C011839.2.1	-1.1302	1.05221e-09
								MELO3C032272.2.1	-1.11538	0.0127646		MELO3C002159.2.1	1.12126	6.42018e-07		MELO3C010731.2.1	-1.33879	3.94644e-10		MELO3C011847.2.1	-1.53264	1.91841e-17						MELO3C021553.2.1	1.06983	0.0154965		MELO3C027241.2.1	-2.43092	0.000215802
												MELO3C002131.2.1	1.4703	4.23047e-05		MELO3C010715.2.1	1.39363	0.0171707		MELO3C034045.2.1	-1.77636	2.41542e-18						MELO3C021555.2.1	-4.29005	5.80934e-09		MELO3C011853.2.1	1.70824	7.90812e-09
												MELO3C002130.2.1	-1.17928	0.0295208		MELO3C010704.2.1	5.04726	0.00221984		MELO3C011833.2.1	-1.16712	2.15261e-14						MELO3C021600.2.1	1.60889	4.14368e-06		MELO3C011847.2.1	-1.62366	2.04199e-19
												MELO3C002114.2.1	-1.11827	0.00223212		MELO3C010661.2.1	1.30033	0.0208134		MELO3C011829.2.1	-2.31285	6.08314e-18						MELO3C021616.2.1	-1.63302	2.77884e-05		MELO3C034045.2.1	-1.8039	7.60392e-19
												MELO3C002112.2.1	-1.16337	3.497e-05		MELO3C015228.2.1	-1.55134	0.0216856		MELO3C011826.2.1	-1.18157	5.74438e-18						MELO3C021626.2.1	3.36769	0.000313518		MELO3C011833.2.1	-1.11561	2.36813e-13
												MELO3C002111.2.1	-2.05447	1.53836e-05		MELO3C015238.2.1	-1.17444	0.0138884		MELO3C011837.2.1	1.01897	4.25832e-16						MELO3C021641.2.1	1.10548	0.00437414		MELO3C011829.2.1	-1.97639	5.7935e-14
												MELO3C002090.2.1	-3.06343	0.0183581		MELO3C015251.2.1	-4.23998	0.000975954		MELO3C011834.2.1	1.07797	2.66955e-06						MELO3C033717.2.1	3.85538	0.018728		MELO3C011826.2.1	-1.14038	6.8876e-17
												MELO3C002080.2.1	1.17723	2.50757e-07		MELO3C015257.2.1	-5.08418	0.0078126		MELO3C011824.2.1	-1.6099	0.000365389						MELO3C021643.2.1	-4.46237	0.00712571		MELO3C011837.2.1	1.03491	1.33604e-16
												MELO3C002076.2.1	-5.04021	0.0303078		MELO3C015269.2.1	1.09308	2.40721e-05		MELO3C011819.2.1	-1.13471	7.66044e-11						MELO3C021648.2.1	1.3127	0.002938		MELO3C011824.2.1	-2.66397	1.42117e-06
												MELO3C002073.2.1	-2.98829	0.000229519		MELO3C015289.2.1	3.55471	0.0116577		MELO3C011811.2.1	-3.14606	3.44061e-12						MELO3C021658.2.1	1.09566	7.58702e-05		MELO3C011819.2.1	-1.027	3.91449e-09
												MELO3C002072.2.1	-1.3211	0.0402459		MELO3C015295.2.1	1.05432	1.11642e-07		MELO3C011809.2.1	4.05882	1.68852e-19						MELO3C033737.2.1	-3.56643	0.0453003		MELO3C011811.2.1	-3.98823	1.68646e-17
												MELO3C002030.2.1	1.4622	0.000276496		MELO3C015306.2.1	-3.91392	0.000600927		MELO3C011810.2.1	-3.36881	2.0538e-15						MELO3C033751.2.1	1.78319	0.0314916		MELO3C011809.2.1	3.89414	4.21934e-18
												MELO3C002029.2.1	-1.45921	0.0182234		MELO3C015338.2.1	1.20605	8.10307e-06		MELO3C011785.2.1	-1.74928	3.98005e-15						MELO3C025470.2.1	-1.10311	0.00251638		MELO3C011810.2.1	-4.18129	4.20167e-18
												MELO3C002004.2.1	-1.2684	0.00979364		MELO3C015363.2.1	1.07266	5.61305e-06		MELO3C011802.2.1	-1.41036	2.84208e-09						MELO3C025477.2.1	-1.39939	0.0337006		MELO3C011785.2.1	-1.46892	2.10055e-11
												MELO3C002012.2.1	-1.57665	4.91069e-05		MELO3C015373.2.1	1.08428	2.04186e-05		MELO3C011800.2.1	-3.52787	1.05533e-23						MELO3C025487.2.1	1.13641	6.51008e-06		MELO3C011800.2.1	-4.59606	1.30552e-32
												MELO3C001986.2.1	-1.20394	0.028968		MELO3C015421.2.1	-1.04122	0.0120246		MELO3C011828.2.1	-2.02665	5.58068e-06						MELO3C025501.2.1	1.17373	1.41592e-06		MELO3C011828.2.1	-1.33915	0.00135054
												MELO3C001987.2.1	-1.3962	0.00651869		MELO3C015431.2.1	1.1307	3.4319e-05		MELO3C011795.2.1	1.0193	6.3908e-10						MELO3C002892.2.1	-1.18699	0.0332605		MELO3C011789.2.1	-1.14463	2.75896e-18
												MELO3C001940.2.1	-1.4103	0.00647943		MELO3C015438.2.1	1.05744	4.90766e-05		MELO3C034052.2.1	-1.22943	1.84976e-05						MELO3C002943.2.1	-2.34607	0.000637411		MELO3C011791.2.1	-1.07791	4.01752e-05
												MELO3C001929.2.1	-1.28839	0.0131548		MELO3C015467.2.1	1.41543	1.98371e-05		MELO3C011789.2.1	-1.19283	1.19397e-19						MELO3C002978.2.1	2.71168	0.000523868		MELO3C034191.2.1	-1.15692	1.63777e-07
												MELO3C008081.2.1	-6.37739	0.000271281		MELO3C029329.2.1	-1.15115	0.0348714		MELO3C011791.2.1	-1.57746	6.7121e-09						MELO3C003015.2.1	3.10306	0.0105947		MELO3C011783.2.1	1.98962	4.43953e-13
												MELO3C027137.2.1	-3.22605	0.0442428		MELO3C015506.2.1	-1.80886	0.0461055		MELO3C034191.2.1	-1.27847	1.05565e-08						MELO3C033056.2.1	-1.21324	0.0434087		MELO3C034194.2.1	1.54706	1.46898e-11
												MELO3C008137.2.1	-1.11167	0.017146		MELO3C015544.2.1	1.00532	2.21904e-05		MELO3C011783.2.1	2.53333	2.5958e-20						MELO3C022799.2.1	-1.28435	0.0326487		MELO3C011777.2.1	1.55401	2.02412e-11
												MELO3C008175.2.1	-5.64917	0.0398463		MELO3C015550.2.1	-2.35203	0.00808415		MELO3C034194.2.1	1.54649	1.54987e-11						MELO3C022802.2.1	-2.13789	0.0149676		MELO3C011764.2.1	1.02428	0.000135018
												MELO3C008183.2.1	-4.35707	0.0011782		MELO3C015580.2.1	1.01694	0.030703		MELO3C011777.2.1	1.49156	1.35443e-10						MELO3C022815.2.1	1.00012	6.05693e-05		MELO3C011771.2.1	-1.85569	8.71687e-09
												MELO3C008194.2.1	1.02188	0.00104746		MELO3C015616.2.1	1.24302	3.60873e-06		MELO3C011771.2.1	-1.60181	7.35085e-07						MELO3C033908.2.1	-5.20692	0.00154778		MELO3C011763.2.1	-1.25308	1.37423e-06
												MELO3C008197.2.1	-1.06929	0.00217295		MELO3C029407.2.1	2.30113	0.0398336		MELO3C011763.2.1	-1.14459	9.09744e-06						MELO3C025111.2.1	-3.07192	1.33467e-06		MELO3C011761.2.1	-4.75073	1.32588e-24
												MELO3C008214.2.1	-1.92653	0.0102133		MELO3C015676.2.1	-5.56977	0.0306282		MELO3C011761.2.1	-3.79227	2.57521e-17						MELO3C025110.2.1	-4.35361	6.18516e-05		MELO3C000109.2.1	-1.90585	0.00476992
												MELO3C008219.2.1	1.33945	8.27169e-06		MELO3C015209.2.1	-1.0763	0.00199951		MELO3C000109.2.1	-1.89751	0.00500797						MELO3C025105.2.1	-6.3529	0.000676701		MELO3C027418.2.1	-1.64071	9.22929e-05
												MELO3C008244.2.1	1.43787	0.000460783		MELO3C000583.2.1	1.30976	2.69128e-06		MELO3C027418.2.1	-1.61341	0.000118218						MELO3C025101.2.1	-1.40258	0.0314916		MELO3C011760.2.1	-1.77958	0.000284162
												MELO3C008252.2.1	-2.58487	0.0019904		MELO3C015185.2.1	-1.63777	7.98842e-05		MELO3C000070.2.1	4.76978	2.20726e-06						MELO3C025091.2.1	-1.53001	1.12646e-05		MELO3C000070.2.1	5.9499	2.40636e-09
												MELO3C008287.2.1	-1.56309	5.036e-05		MELO3C015171.2.1	-2.62927	0.0025917		MELO3C011750.2.1	1.16152	1.17582e-08						MELO3C025086.2.1	-3.75418	2.68553e-07		MELO3C011750.2.1	1.95869	4.54366e-23
												MELO3C029909.2.1	1.34429	1.41972e-05		MELO3C015014.2.1	-2.61727	0.00946508		MELO3C011747.2.1	2.34419	4.62616e-27						MELO3C033926.2.1	-1.07675	0.0128785		MELO3C011747.2.1	2.25956	2.26211e-25
												MELO3C008331.2.1	-3.77013	0.000288154		MELO3C014986.2.1	-1.88556	0.00104709		MELO3C011751.2.1	-1.86622	0.00118684						MELO3C025069.2.1	1.01037	0.00113042		MELO3C034198.2.1	-5.10615	0.000225071
												MELO3C008339.2.1	-1.13982	8.13618e-06		MELO3C015098.2.1	1.02832	9.0712e-05		MELO3C011744.2.1	-1.74721	1.30469e-09						MELO3C005070.2.1	1.26183	0.0266455		MELO3C011751.2.1	-1.7193	0.00231379
												MELO3C008342.2.1	-1.98877	7.29389e-05		MELO3C010017.2.1	-8.94598	6.61312e-05		MELO3C034205.2.1	-1.24393	0.00159535						MELO3C005136.2.1	-1.03851	3.23101e-05		MELO3C011744.2.1	-1.17865	8.8563e-06
												MELO3C008413.2.1	2.57354	9.30931e-09		MELO3C010056.2.1	-1.2932	0.00803372		MELO3C011734.2.1	-2.66126	0.0131543						MELO3C005147.2.1	-1.25477	0.0141285		MELO3C011734.2.1	-1.94028	0.0357983
												MELO3C029987.2.1	-4.15756	0.0218039		MELO3C010154.2.1	1.00376	4.2446e-05		MELO3C011727.2.1	-2.59619	4.14586e-09						MELO3C005148.2.1	-1.0963	0.0142923		MELO3C011733.2.1	-1.59824	0.000408482
												MELO3C008429.2.1	-1.72521	4.05157e-05		MELO3C010183.2.1	-4.02531	1.28991e-05		MELO3C011720.2.1	-1.78543	3.58812e-12						MELO3C005214.2.1	1.05461	0.00131072		MELO3C011727.2.1	-3.78395	2.20063e-13
												MELO3C008431.2.1	3.68489	3.03237e-06		MELO3C010184.2.1	-22.6152	1.14374e-07		MELO3C011719.2.1	1.17271	1.90822e-11						MELO3C005224.2.1	2.93523	0.00272208		MELO3C011720.2.1	-1.53621	2.0731e-09
												MELO3C030022.2.1	-1.70573	0.0167059		MELO3C010185.2.1	-1.66658	0.0270793		MELO3C011722.2.1	4.13182	0.000805384						MELO3C005227.2.1	1.96922	0.0376953		MELO3C011719.2.1	1.3515	7.99489e-15
												MELO3C030023.2.1	-1.48024	0.0361813		MELO3C029441.2.1	-1.88736	0.000175189		MELO3C034211.2.1	3.2732	0.00111413						MELO3C005243.2.1	2.14375	0.000472698		MELO3C034211.2.1	3.13408	0.00184619
												MELO3C008467.2.1	1.61166	8.10408e-07		MELO3C010293.2.1	1.15111	0.000703363		MELO3C011718.2.1	1.07228	6.96614e-09						MELO3C005275.2.1	2.19248	0.00360634		MELO3C011718.2.1	1.27354	4.28853e-12
												MELO3C010624.2.1	1.26099	0.000221548		MELO3C010353.2.1	-1.41517	0.000181563		MELO3C011710.2.1	1.19712	1.06167e-31						MELO3C005284.2.1	-2.09087	0.00528489		MELO3C011710.2.1	1.15848	6.08169e-30
												MELO3C011705.2.1	-2.41812	0.000211635		MELO3C010355.2.1	1.05442	6.86013e-06		MELO3C011711.2.1	-2.2863	3.78946e-10						MELO3C005292.2.1	-6.48316	0.000124954		MELO3C011711.2.1	-1.85026	1.22674e-07
												MELO3C011683.2.1	-2.01363	0.00139559		MELO3C029467.2.1	1.15555	3.82469e-07		MELO3C023810.2.1	1.21101	0.000167814						MELO3C005308.2.1	3.57813	0.000236652		MELO3C023810.2.1	1.0078	0.00191981
												MELO3C030147.2.1	-1.03597	0.00107066		MELO3C029468.2.1	1.23713	9.42231e-07		MELO3C023818.2.1	3.73513	2.554e-06						MELO3C005316.2.1	-1.44272	0.0243673		MELO3C023818.2.1	2.36931	0.00348714
												MELO3C030151.2.1	-22.0156	1.4101e-17		MELO3C029682.2.1	-1.24973	0.0159341		MELO3C023826.2.1	-2.22772	2.45113e-10						MELO3C005305.2.1	1.23193	0.00324498		MELO3C023826.2.1	-2.38218	1.19807e-11
												MELO3C011620.2.1	-2.23914	0.0459442		MELO3C025312.2.1	1.4456	0.0222351		MELO3C023820.2.1	-1.23355	1.69139e-12						MELO3C005323.2.1	-2.28702	0.000140771		MELO3C023820.2.1	-1.26024	5.23317e-13
												MELO3C011550.2.1	-1.4388	0.00380814		MELO3C029696.2.1	1.5684	0.00132486		MELO3C023827.2.1	5.54408	2.91037e-05						MELO3C005332.2.1	-1.40129	4.07317e-05		MELO3C023827.2.1	6.02177	4.99121e-06
												MELO3C011517.2.1	-6.97151	4.87877e-05		MELO3C024640.2.1	-2.62919	0.0146013		MELO3C023835.2.1	-1.40229	1.94913e-14						MELO3C005343.2.1	-1.08967	2.29537e-06		MELO3C023835.2.1	-1.37753	5.28102e-14
												MELO3C025026.2.1	-6.21573	0.0114977		MELO3C024672.2.1	1.35036	1.45805e-08		MELO3C023836.2.1	-1.54565	2.48376e-12						MELO3C005361.2.1	1.10339	0.00943847		MELO3C023836.2.1	-1.23237	1.80416e-08
												MELO3C025030.2.1	1.00664	3.99529e-06		MELO3C017500.2.1	-1.13003	0.0246598		MELO3C034253.2.1	-1.09483	0.000201393						MELO3C005367.2.1	6.12404	0.00511868		MELO3C023840.2.1	3.42114	0.00474742
												MELO3C020013.2.1	1.11934	1.40165e-08		MELO3C017499.2.1	-2.88991	2.84891e-05		MELO3C023840.2.1	3.39694	0.00516073						MELO3C005368.2.1	1.15658	0.020319		MELO3C023852.2.1	-3.52507	2.51641e-09
												MELO3C019992.2.1	-1.759	0.0285965		MELO3C017496.2.1	-1.4226	0.000262953		MELO3C023852.2.1	-2.25482	1.05595e-05						MELO3C005411.2.1	1.18486	3.09234e-06		MELO3C023861.2.1	-1.46325	6.66031e-30
												MELO3C019979.2.1	1.20181	1.65755e-06		MELO3C017481.2.1	-3.20543	0.013953		MELO3C023861.2.1	-1.39325	3.3082e-27						MELO3C005426.2.1	-1.11267	0.00850261		MELO3C023856.2.1	1.39546	0.0281832
												MELO3C019975.2.1	-2.88132	0.0398954		MELO3C017480.2.1	-2.21998	0.00246536		MELO3C023862.2.1	-1.39046	4.016e-32						MELO3C005446.2.1	1.30979	3.54578e-08		MELO3C023862.2.1	-1.54322	2.70576e-39
												MELO3C019939.2.1	1.06888	1.42253e-07		MELO3C017467.2.1	-1.0353	3.2355e-06		MELO3C023868.2.1	8.40242	1.50805e-06						MELO3C033992.2.1	1.08947	0.0131904		MELO3C023868.2.1	8.33143	1.827e-06
												MELO3C019913.2.1	1.23166	0.0411633		MELO3C017471.2.1	1.16582	2.04705e-10		MELO3C023869.2.1	2.73621	6.35956e-27						MELO3C005458.2.1	1.02269	0.00931243		MELO3C023869.2.1	2.5181	3.8314e-23
												MELO3C019906.2.1	-1.41986	0.0325507		MELO3C017400.2.1	1.01075	0.00478276		MELO3C023871.2.1	7.30848	0.00111117						MELO3C027179.2.1	1.32444	0.000902572		MELO3C023871.2.1	7.00255	0.00180021
												MELO3C019884.2.1	-2.82762	2.58503e-05		MELO3C017346.2.1	-1.17788	0.0025146		MELO3C023866.2.1	-2.76441	1.63733e-10						MELO3C005465.2.1	4.10618	0.0025617		MELO3C023866.2.1	-4.12018	4.09608e-20
												MELO3C019791.2.1	1.50097	7.43912e-08		MELO3C017326.2.1	-1.85102	3.71356e-05		MELO3C023874.2.1	1.82666	4.92198e-12						MELO3C005472.2.1	1.24512	3.22831e-05		MELO3C023874.2.1	1.9589	1.01283e-13
												MELO3C019786.2.1	1.90092	0.000483583		MELO3C017314.2.1	-3.05756	2.33342e-06		MELO3C023880.2.1	-4.2044	0.00658103						MELO3C005476.2.1	1.681	5.25501e-06		MELO3C023880.2.1	-4.20794	0.00642798
												MELO3C026501.2.1	-1.13207	1.66057e-07		MELO3C017306.2.1	-1.31353	1.7205e-08		MELO3C023875.2.1	1.25985	2.37601e-07						MELO3C005502.2.1	3.55363	0.00019696		MELO3C023875.2.1	1.21799	5.93606e-07
												MELO3C026506.2.1	-1.87839	0.00640117		MELO3C017298.2.1	-1.20591	0.000284926		MELO3C023876.2.1	8.94864	3.27482e-06						MELO3C005532.2.1	1.65208	0.00132236		MELO3C023876.2.1	8.23893	1.9078e-05
												MELO3C026502.2.1	-1.07797	7.59976e-05		MELO3C017291.2.1	1.42691	1.26169e-08		MELO3C023879.2.1	3.06075	4.05835e-10						MELO3C005571.2.1	-1.58772	0.0114748		MELO3C023879.2.1	2.47176	5.06738e-07
												MELO3C026523.2.1	1.1653	3.75127e-07		MELO3C017252.2.1	-1.26672	0.00352334		MELO3C023888.2.1	-1.1545	3.01087e-20						MELO3C005576.2.1	-7.25511	9.4351e-06		MELO3C023888.2.1	-1.03911	6.73322e-17
												MELO3C026525.2.1	-1.73637	0.000697309		MELO3C017236.2.1	1.1355	8.71661e-06		MELO3C023889.2.1	1.04123	4.41144e-12						MELO3C005570.2.1	-1.94014	0.047736		MELO3C023905.2.1	-5.78455	1.21764e-06
												MELO3C026529.2.1	-2.82557	3.72614e-06		MELO3C017184.2.1	1.03062	3.49917e-07		MELO3C023903.2.1	-4.87768	0.0151007						MELO3C005577.2.1	-3.0781	0.00648821		MELO3C034285.2.1	-6.86526	7.4434e-06
												MELO3C026535.2.1	1.36876	0.000985305		MELO3C017146.2.1	-2.99404	4.12846e-05		MELO3C023905.2.1	-4.79091	2.7584e-06						MELO3C005591.2.1	1.40911	0.00727864		MELO3C023917.2.1	-2.36436	0.00138623
												MELO3C026546.2.1	1.23493	0.00273486		MELO3C017150.2.1	-1.124	0.000980918		MELO3C034285.2.1	-5.89993	0.000131685						MELO3C005596.2.1	1.00359	0.0464979		MELO3C026564.2.1	3.02367	7.80112e-11
												MELO3C026550.2.1	-1.27438	0.0180326		MELO3C029758.2.1	-1.07532	0.00445425		MELO3C023917.2.1	-2.55417	0.000864543						MELO3C005599.2.1	-3.23874	0.00139053		MELO3C000220.2.1	-7.05672	8.12875e-13
												MELO3C026557.2.1	-1.4973	0.00103138		MELO3C017130.2.1	-1.66557	7.80615e-08		MELO3C026564.2.1	2.05994	1.31296e-05						MELO3C005607.2.1	-2.38679	7.48035e-10		MELO3C027124.2.1	-4.99617	8.01058e-08
												MELO3C011478.2.1	-2.03959	0.0335288		MELO3C017114.2.1	1.6087	0.013352		MELO3C000220.2.1	-5.89679	2.05567e-11						MELO3C005609.2.1	-1.18153	0.000134729		MELO3C025138.2.1	2.14765	0.00784127
												MELO3C011481.2.1	-1.55558	0.000530575		MELO3C026276.2.1	3.07305	2.498e-09		MELO3C027124.2.1	-3.98623	1.16195e-08						MELO3C005610.2.1	-3.16284	0.00771979		MELO3C025140.2.1	-2.31035	2.9821e-22
												MELO3C011461.2.1	-5.77324	0.000302768		MELO3C029768.2.1	-2.08032	0.000177543		MELO3C025138.2.1	2.06078	0.0110867						MELO3C005623.2.1	-1.59256	0.00304675		MELO3C025151.2.1	1.23347	5.19149e-28
												MELO3C011432.2.1	-2.45342	4.44598e-10		MELO3C026226.2.1	3.18325	0.0130321		MELO3C025140.2.1	-2.26834	1.89904e-21						MELO3C005629.2.1	11.4423	0.00251096		MELO3C025142.2.1	-1.18029	4.08489e-11
												MELO3C011411.2.1	2.91569	0.000280524		MELO3C026194.2.1	-1.82976	0.00114845		MELO3C025143.2.1	-2.71788	3.92399e-15						MELO3C005630.2.1	5.28611	0.0433573		MELO3C025143.2.1	-2.69353	6.37386e-15
												MELO3C011396.2.1	2.06607	0.000212695		MELO3C026183.2.1	-4.1029	0.0347348		MELO3C025147.2.1	1.13821	2.03388e-11						MELO3C005638.2.1	4.96176	0.0308603		MELO3C025147.2.1	1.20983	8.56144e-13
												MELO3C030296.2.1	1.56066	0.0154684		MELO3C018422.2.1	-1.0332	0.0165817		MELO3C025148.2.1	-1.94927	8.19259e-24						MELO3C005654.2.1	2.54594	0.0197678		MELO3C025148.2.1	-1.6598	4.74582e-18
												MELO3C011350.2.1	-7.9141	2.31977e-07		MELO3C028576.2.1	-1.58552	0.0296641		MELO3C025152.2.1	1.34895	2.0844e-21						MELO3C005664.2.1	1.1156	7.22598e-05		MELO3C025152.2.1	1.33489	4.62266e-21
												MELO3C011348.2.1	-6.90771	0.000108619		MELO3C018442.2.1	-1.78499	0.000211466		MELO3C025166.2.1	-2.22528	1.69018e-08						MELO3C005699.2.1	-2.06087	0.0118485		MELO3C025165.2.1	-3.61764	0.0381145
												MELO3C011343.2.1	-1.20561	0.024705		MELO3C018449.2.1	-1.47261	0.00620883		MELO3C025168.2.1	-1.65431	7.84272e-20						MELO3C005710.2.1	-2.00409	0.0128948		MELO3C025166.2.1	-2.91095	1.49197e-13
												MELO3C011335.2.1	-1.43533	0.0278611		MELO3C018460.2.1	-1.14012	0.00402606		MELO3C025174.2.1	2.18313	8.91095e-06						MELO3C005742.2.1	1.91519	0.0106489		MELO3C025168.2.1	-1.62933	2.48146e-19
												MELO3C011299.2.1	-1.11477	0.033267		MELO3C018456.2.1	-1.03411	6.00784e-06		MELO3C025189.2.1	1.48043	2.03405e-08						MELO3C005748.2.1	-1.45835	0.0347602		MELO3C025174.2.1	1.5433	0.00217437
												MELO3C011310.2.1	1.15363	9.95066e-07		MELO3C018468.2.1	-1.00181	0.0176981		MELO3C025192.2.1	-1.04556	4.57762e-09						MELO3C005758.2.1	-1.40159	0.0391712		MELO3C025189.2.1	1.1735	1.0371e-05
												MELO3C011264.2.1	-1.23069	0.0455187		MELO3C018495.2.1	1.36818	0.000307148		MELO3C025195.2.1	-1.21049	4.89053e-14						MELO3C005769.2.1	1.23307	0.000222673		MELO3C025195.2.1	-1.4669	1.78909e-19
												MELO3C011270.2.1	1.88175	8.50221e-07		MELO3C018498.2.1	1.17186	7.49752e-05		MELO3C025196.2.1	1.34022	8.04818e-21						MELO3C005779.2.1	1.02612	0.000404656		MELO3C025196.2.1	1.30044	9.60712e-20
												MELO3C011253.2.1	-2.2849	0.00492826		MELO3C018499.2.1	-2.70467	0.000123189		MELO3C025199.2.1	4.46506	1.27471e-08						MELO3C027095.2.1	-1.51037	0.00147341		MELO3C025199.2.1	4.11689	1.64902e-07
												MELO3C011242.2.1	-2.33404	0.00131077		MELO3C018512.2.1	1.25311	1.27037e-07		MELO3C026788.2.1	1.81916	0.0124928						MELO3C005783.2.1	-1.08436	0.00727888		MELO3C026788.2.1	2.09179	0.0037354
												MELO3C011221.2.1	2.04598	0.0267281		MELO3C018501.2.1	1.04708	0.0286742		MELO3C026791.2.1	1.10955	3.73797e-15						MELO3C005784.2.1	-4.06191	0.00501838		MELO3C026792.2.1	-1.11156	3.27158e-07
												MELO3C011228.2.1	1.01973	2.61856e-07		MELO3C018532.2.1	1.47059	0.00059423		MELO3C026795.2.1	1.32086	2.93753e-27						MELO3C005796.2.1	3.48225	0.00190351		MELO3C026795.2.1	1.47422	7.59126e-34
												MELO3C011216.2.1	1.03429	0.000478703		MELO3C018584.2.1	-2.91652	2.09163e-11		MELO3C026796.2.1	-2.54361	1.19786e-20						MELO3C005834.2.1	-1.58222	1.14076e-06		MELO3C026796.2.1	-2.90326	1.10862e-24
												MELO3C011218.2.1	-2.92794	0.0410258		MELO3C018598.2.1	-22.7171	6.28411e-11		MELO3C020030.2.1	2.54432	1.15209e-12						MELO3C005839.2.1	-5.35302	2.20809e-22		MELO3C020030.2.1	2.35502	4.9704e-11
												MELO3C011192.2.1	-1.9053	0.00497291		MELO3C018618.2.1	1.7095	0.0165694		MELO3C020038.2.1	1.8809	9.33227e-08						MELO3C005841.2.1	2.46954	0.00732379		MELO3C020038.2.1	1.83072	2.08255e-07
												MELO3C011188.2.1	-1.7826	0.000265152		MELO3C018630.2.1	-1.0099	0.00609295		MELO3C020049.2.1	-1.85254	1.50322e-21						MELO3C005850.2.1	-7.29542	1.29116e-09		MELO3C020049.2.1	-1.79429	2.09562e-20
												MELO3C011170.2.1	1.59692	5.25156e-05		MELO3C018631.2.1	-2.14491	0.000203747		MELO3C020052.2.1	-1.74001	0.00227176						MELO3C005844.2.1	1.20835	3.27192e-06		MELO3C020052.2.1	-2.77222	1.58323e-06
												MELO3C011178.2.1	-1.62644	0.0157943		MELO3C018639.2.1	1.33516	0.0355431		MELO3C020054.2.1	-1.05622	2.67979e-07						MELO3C005847.2.1	-1.6087	1.73489e-05		MELO3C020061.2.1	-1.06611	0.000375188
												MELO3C011156.2.1	1.06314	0.000367315		MELO3C018657.2.1	1.43229	0.000243898		MELO3C020063.2.1	-1.29125	0.00174767						MELO3C005885.2.1	-1.7998	5.34781e-07		MELO3C020063.2.1	-1.502	0.000253233
												MELO3C030318.2.1	2.03126	0.0345481		MELO3C018674.2.1	-1.03687	0.00442711		MELO3C034352.2.1	3.76917	7.95125e-06						MELO3C005889.2.1	-1.13493	0.00384408		MELO3C034352.2.1	2.32319	0.00716186
												MELO3C011134.2.1	-1.19959	0.0451106		MELO3C018692.2.1	-9.4261	0.0023077		MELO3C034353.2.1	4.47526	9.98932e-08						MELO3C005902.2.1	-1.13677	0.00415601		MELO3C034353.2.1	2.6169	0.00241682
												MELO3C011141.2.1	1.3237	3.73042e-10		MELO3C018700.2.1	3.09554	0.00986177		MELO3C020077.2.1	-1.36093	8.85173e-13						MELO3C005912.2.1	1.11635	0.000479968		MELO3C020077.2.1	-1.37485	4.98184e-13
												MELO3C011118.2.1	-1.66345	3.35238e-14		MELO3C018709.2.1	-1.26421	0.00160233		MELO3C020079.2.1	-1.42425	0.000275745						MELO3C005921.2.1	-1.39654	9.58253e-05		MELO3C020079.2.1	-1.15059	0.00346611
												MELO3C011116.2.1	-5.03336	0.00620814		MELO3C018707.2.1	1.22638	0.0382761		MELO3C034164.2.1	-1.51142	7.98464e-13						MELO3C020489.2.1	2.45964	0.0148163		MELO3C034164.2.1	-1.61883	2.3874e-14
												MELO3C011084.2.1	-1.10517	0.000122305		MELO3C018720.2.1	-1.26045	0.00126003		MELO3C020095.2.1	3.08065	7.33423e-17						MELO3C035267.2.1	-3.45841	0.00646875		MELO3C020095.2.1	2.67855	4.64656e-13
												MELO3C011034.2.1	-1.88839	0.0231562		MELO3C018719.2.1	3.39627	0.0310436		MELO3C020096.2.1	2.68233	5.15949e-12						MELO3C020507.2.1	1.13794	2.0755e-07		MELO3C020096.2.1	2.06269	1.44096e-07
												MELO3C011023.2.1	-1.61864	0.015182		MELO3C018747.2.1	-1.61241	0.00802025		MELO3C020091.2.1	-2.93219	6.0202e-11						MELO3C020521.2.1	1.42245	0.000293011		MELO3C020091.2.1	-3.46149	1.41543e-14
												MELO3C011007.2.1	1.10363	0.0393253		MELO3C018766.2.1	-1.21091	0.0334206		MELO3C020101.2.1	1.70443	3.81187e-18						MELO3C020527.2.1	-3.20632	0.00284141		MELO3C020101.2.1	1.59996	3.61904e-16
												MELO3C010983.2.1	-1.32461	0.0105643		MELO3C018804.2.1	1.85178	0.00483287		MELO3C020105.2.1	-1.04004	0.000595982						MELO3C020536.2.1	2.66731	9.37432e-05		MELO3C020105.2.1	-1.18657	8.10741e-05
												MELO3C010978.2.1	1.55491	0.017176		MELO3C018808.2.1	2.39704	0.00104321		MELO3C020099.2.1	-1.1345	6.34407e-05						MELO3C020547.2.1	-1.76195	0.0070922		MELO3C020099.2.1	-1.327	3.87771e-06
												MELO3C010982.2.1	-1.5227	0.00434323		MELO3C018821.2.1	1.05997	0.0158773		MELO3C020106.2.1	2.25403	9.74045e-12						MELO3C020553.2.1	-2.59054	0.0374795		MELO3C020106.2.1	2.09738	2.44545e-10
												MELO3C030117.2.1	1.9871	0.000263005		MELO3C018825.2.1	-2.15383	0.0287483		MELO3C020113.2.1	1.36205	1.44525e-22						MELO3C020586.2.1	1.0364	2.57288e-05		MELO3C020113.2.1	1.26056	1.44782e-19
												MELO3C010966.2.1	-1.00447	0.000248195		MELO3C018845.2.1	2.47656	7.40924e-05		MELO3C020115.2.1	-1.13709	1.11982e-06						MELO3C020596.2.1	-1.71769	0.0270707		MELO3C020115.2.1	-1.07567	4.15592e-06
												MELO3C000897.2.1	-1.24547	0.0279029		MELO3C018852.2.1	1.37329	0.00960609		MELO3C020120.2.1	-1.05629	0.0151294						MELO3C020595.2.1	-1.64504	2.85986e-09		MELO3C020120.2.1	-1.25956	0.00352757
												MELO3C010949.2.1	1.40639	0.00354662		MELO3C000487.2.1	-2.7865	0.000129039		MELO3C020118.2.1	1.00873	7.68766e-09						MELO3C020597.2.1	-1.50483	0.000313518		MELO3C020131.2.1	2.82608	0.000165579
												MELO3C010914.2.1	-1.30593	0.00787855		MELO3C018888.2.1	1.36518	0.000974407		MELO3C020131.2.1	2.61627	0.00052333						MELO3C020600.2.1	-2.51928	2.95731e-07		MELO3C020132.2.1	-2.10377	1.18211e-22
												MELO3C010919.2.1	-6.32994	2.15734e-09		MELO3C028684.2.1	1.6864	0.0235128		MELO3C020132.2.1	-1.93793	1.87186e-19						MELO3C020617.2.1	-2.24902	0.019141		MELO3C020141.2.1	-1.65602	4.11884e-13
												MELO3C010918.2.1	-1.68755	0.005416		MELO3C024168.2.1	-2.09755	0.000285156		MELO3C020141.2.1	-1.8653	3.92039e-16						MELO3C020681.2.1	-1.54013	0.00558256		MELO3C034377.2.1	1.40846	4.8825e-14
												MELO3C010903.2.1	-1.34328	9.94158e-06		MELO3C024162.2.1	-2.59919	7.51552e-05		MELO3C034377.2.1	1.49147	1.32489e-15						MELO3C020699.2.1	-5.38261	0.0389415		MELO3C020154.2.1	-1.12284	7.11713e-14
												MELO3C010909.2.1	-1.05242	0.0135059		MELO3C024158.2.1	-4.73686	0.00737179		MELO3C020154.2.1	-1.16893	7.10614e-15						MELO3C020693.2.1	-2.52811	0.0121341		MELO3C020153.2.1	-2.41585	1.30678e-16
												MELO3C010902.2.1	-1.10649	0.0137434		MELO3C023709.2.1	-1.03499	0.023507		MELO3C020153.2.1	-2.12367	3.54906e-13						MELO3C020708.2.1	1.05484	0.00954525		MELO3C034382.2.1	-1.52882	0.00674331
												MELO3C030335.2.1	1.04362	0.000614839		MELO3C023660.2.1	1.01524	4.09766e-06		MELO3C020166.2.1	1.69656	0.0182001						MELO3C020718.2.1	1.87772	0.00556497		MELO3C020181.2.1	-1.30292	1.25371e-24
												MELO3C010891.2.1	1.41867	8.3992e-07		MELO3C024085.2.1	-1.15366	0.00575531		MELO3C020181.2.1	-1.15415	1.13278e-19						MELO3C026843.2.1	-1.7161	0.00162537		MELO3C026824.2.1	4.26985	9.50951e-07
												MELO3C010845.2.1	1.26324	1.4204e-07		MELO3C024110.2.1	-1.11086	7.63632e-05		MELO3C026824.2.1	5.08188	4.63836e-09						MELO3C035318.2.1	-4.08787	1.02002e-06		MELO3C026811.2.1	-2.79018	1.44896e-12
												MELO3C001392.2.1	1.30649	4.08689e-07		MELO3C024951.2.1	-1.06609	0.000174367		MELO3C026811.2.1	-1.7011	1.07705e-05						MELO3C005002.2.1	-1.00065	0.0181264		MELO3C022553.2.1	-5.62856	0.000355763
												MELO3C010836.2.1	1.05746	0.0048209		MELO3C024948.2.1	-1.00002	0.0023807		MELO3C022558.2.1	-3.05216	1.16723e-18						MELO3C004998.2.1	-3.95515	0.012787		MELO3C022558.2.1	-2.90849	2.68732e-17
												MELO3C010843.2.1	-1.38122	2.06145e-06		MELO3C024902.2.1	-1.26432	0.0290928		MELO3C022568.2.1	-1.07005	6.67999e-07						MELO3C004995.2.1	1.15845	0.000357132		MELO3C022590.2.1	-4.52872	1.97423e-16
												MELO3C010829.2.1	1.60886	0.015271		MELO3C013116.2.1	-2.49797	0.0347314		MELO3C022590.2.1	-3.12986	8.9879e-09						MELO3C004871.2.1	-1.14518	0.00642959		MELO3C022596.2.1	-1.66256	2.68905e-11
												MELO3C010822.2.1	2.21387	0.00216158		MELO3C013127.2.1	1.72112	0.000379351		MELO3C022591.2.1	-1.04099	2.73991e-12						MELO3C004868.2.1	1.17035	1.71e-05		MELO3C022601.2.1	-1.90527	6.38217e-15
												MELO3C010810.2.1	-2.04983	1.47634e-07		MELO3C013128.2.1	-1.13874	2.25024e-05		MELO3C022596.2.1	-1.64402	4.54098e-11						MELO3C004866.2.1	1.06953	2.70236e-06		MELO3C034417.2.1	-4.45551	0.00715643
												MELO3C010797.2.1	-1.35966	8.77306e-06		MELO3C013157.2.1	-1.49207	0.000123713		MELO3C022598.2.1	1.02699	6.73176e-13						MELO3C001739.2.1	1.01566	2.4536e-05		MELO3C022610.2.1	-3.21857	1.56902e-19
												MELO3C010808.2.1	-2.78097	0.00639692		MELO3C013198.2.1	1.14263	0.0121185		MELO3C022601.2.1	-2.14597	2.69106e-18						MELO3C004864.2.1	1.35991	0.000145807		MELO3C022613.2.1	-1.24599	1.24077e-16
												MELO3C010778.2.1	-1.14679	0.000699		MELO3C013245.2.1	1.11119	2.81919e-06		MELO3C034417.2.1	-3.49017	0.0383083						MELO3C004785.2.1	-1.70983	0.00039804		MELO3C022620.2.1	-1.04261	1.33034e-05
												MELO3C010774.2.1	-2.00159	0.00877644		MELO3C013289.2.1	-1.68758	8.14267e-07		MELO3C022610.2.1	-2.70088	3.29651e-14						MELO3C004740.2.1	1.30322	0.0199095		MELO3C022633.2.1	-2.17667	2.43375e-12
												MELO3C010758.2.1	1.80588	0.00476901		MELO3C013293.2.1	-18.2916	8.2772e-06		MELO3C022613.2.1	-1.14266	3.33597e-14						MELO3C004713.2.1	1.10958	4.08989e-05		MELO3C018385.2.1	-2.30523	4.74155e-11
												MELO3C010763.2.1	-1.12649	0.00280516		MELO3C013296.2.1	-22.2139	3.7917e-06		MELO3C022633.2.1	-2.51556	2.19821e-15						MELO3C025584.2.1	-1.00623	0.00124167		MELO3C018378.2.1	-1.98181	4.40633e-23
												MELO3C010751.2.1	-3.24676	0.000104737		MELO3C013311.2.1	-2.44289	0.00334033		MELO3C018394.2.1	2.6903	0.00270002						MELO3C025580.2.1	2.58901	0.00676162		MELO3C018372.2.1	-1.02468	2.82662e-08
												MELO3C010749.2.1	-1.0209	0.00517852		MELO3C027370.2.1	-1.99858	0.000548767		MELO3C034433.2.1	-1.22255	1.47837e-05						MELO3C025532.2.1	1.24702	0.0102273		MELO3C018371.2.1	1.73552	2.95193e-18
												MELO3C010725.2.1	-2.4157	0.000464324		MELO3C026497.2.1	1.33832	0.0212518		MELO3C018386.2.1	-1.06888	3.8908e-06						MELO3C025525.2.1	1.14863	2.40077e-10		MELO3C018369.2.1	1.00207	1.68951e-19
												MELO3C010736.2.1	-1.03918	0.00984404		MELO3C013343.2.1	-1.35909	0.000572928		MELO3C018385.2.1	-1.65345	2.73942e-06						MELO3C025523.2.1	-4.1588	0.000139044		MELO3C018366.2.1	1.73752	5.84165e-06
												MELO3C010731.2.1	-1.06515	5.98052e-07		MELO3C013364.2.1	-2.42208	0.000430587		MELO3C018379.2.1	1.13936	2.23657e-05						MELO3C025521.2.1	-2.36141	0.0132447		MELO3C018365.2.1	1.26556	1.38776e-22
												MELO3C010704.2.1	3.88379	0.0236697		MELO3C013359.2.1	-1.02699	0.0289737		MELO3C018378.2.1	-1.85745	1.98349e-20						MELO3C026103.2.1	-1.05285	0.000438421		MELO3C018364.2.1	1.88804	7.89101e-23
												MELO3C010713.2.1	-3.17622	0.0312203		MELO3C013387.2.1	4.78471	0.00539989		MELO3C018372.2.1	-1.05887	1.06589e-08						MELO3C021682.2.1	-3.20692	0.0278472		MELO3C018347.2.1	5.27453	0.0026466
												MELO3C010697.2.1	-1.00185	0.00176822		MELO3C012524.2.1	-1.28755	0.00429564		MELO3C018371.2.1	1.83162	4.069e-20						MELO3C021688.2.1	1.50789	0.000170996		MELO3C018349.2.1	6.13274	8.04454e-06
												MELO3C010661.2.1	1.18969	0.0353181		MELO3C012547.2.1	-1.27319	1.68638e-07		MELO3C018366.2.1	1.33805	0.000610308						MELO3C021705.2.1	1.07871	1.47011e-05		MELO3C018345.2.1	2.33244	3.7222e-33
												MELO3C015228.2.1	-1.35372	0.0389101		MELO3C012559.2.1	-1.22184	0.00575531		MELO3C018365.2.1	1.21429	8.0944e-21						MELO3C021818.2.1	-1.51955	0.00274355		MELO3C034251.2.1	3.88875	0.00371605
												MELO3C015238.2.1	-1.28865	0.00600476		MELO3C012614.2.1	-1.26332	0.000165335		MELO3C018364.2.1	1.95536	2.63813e-24						MELO3C002863.2.1	1.62952	0.0495027		MELO3C018327.2.1	1.27378	7.54194e-14
												MELO3C029282.2.1	-2.15297	0.0311693		MELO3C012619.2.1	1.62277	0.004412		MELO3C018347.2.1	8.55532	6.20492e-07						MELO3C002823.2.1	1.52555	0.00646875		MELO3C018317.2.1	-3.3524	9.4985e-07
												MELO3C015251.2.1	-5.76861	5.93488e-06		MELO3C012670.2.1	1.07872	1.34872e-06		MELO3C018349.2.1	7.43851	5.20285e-08						MELO3C035499.2.1	1.00305	0.00459334		MELO3C018316.2.1	-1.92955	0.00108479
												MELO3C015257.2.1	-4.17494	0.0320959		MELO3C021075.2.1	-1.27132	1.58547e-06		MELO3C018345.2.1	2.56697	1.48261e-39						MELO3C002809.2.1	1.16254	0.0183269		MELO3C018314.2.1	-4.98631	4.41241e-10
												MELO3C015306.2.1	-3.9996	0.000405734		MELO3C021090.2.1	-1.09284	0.0229336		MELO3C018331.2.1	1.04294	6.95728e-10						MELO3C035503.2.1	-2.59098	7.64631e-08		MELO3C018312.2.1	-3.07739	0.000635071
												MELO3C015338.2.1	1.07795	6.91604e-05		MELO3C021091.2.1	-1.48944	0.00073196		MELO3C034251.2.1	5.25869	6.06429e-05						MELO3C002779.2.1	1.82895	0.00587465		MELO3C018306.2.1	1.16748	1.45832e-13
												MELO3C015359.2.1	-2.91871	0.0436975		MELO3C021108.2.1	1.0033	8.2489e-05		MELO3C018327.2.1	1.60961	2.90837e-21						MELO3C002778.2.1	1.82169	0.000811235		MELO3C034475.2.1	-1.69727	0.0419444
												MELO3C015388.2.1	-4.12579	0.0188396		MELO3C015689.2.1	-2.80232	0.00297822		MELO3C018317.2.1	-2.98895	9.36061e-06						MELO3C002773.2.1	5.65488	0.000816021		MELO3C018297.2.1	-2.70681	5.01651e-06
												MELO3C015387.2.1	1.18134	0.01833		MELO3C015697.2.1	1.10102	0.0136286		MELO3C018314.2.1	-4.58213	6.228e-09						MELO3C035703.2.1	-3.8872	0.0493582		MELO3C018292.2.1	-1.85745	5.22299e-11
												MELO3C015395.2.1	-4.41544	0.00808385		MELO3C015738.2.1	-1.5589	0.00162279		MELO3C018312.2.1	-1.89023	0.0266177						MELO3C002756.2.1	-1.0888	0.00557864		MELO3C034260.2.1	-1.17565	0.000744706
												MELO3C015431.2.1	1.04379	0.000136146		MELO3C015740.2.1	1.04411	0.000274727		MELO3C018309.2.1	-1.32391	0.000171183						MELO3C002744.2.1	-1.25967	0.0242004		MELO3C026417.2.1	-2.87976	4.06205e-06
												MELO3C015443.2.1	1.178	2.78793e-11		MELO3C015762.2.1	2.07797	2.83943e-05		MELO3C018306.2.1	1.40954	4.03837e-19						MELO3C002737.2.1	-1.30002	0.0351319		MELO3C026424.2.1	2.00996	1.85873e-15
												MELO3C015456.2.1	2.83604	0.000176163		MELO3C015841.2.1	1.03894	5.37541e-05		MELO3C034473.2.1	-1.72394	0.0413381						MELO3C002730.2.1	-2.05946	5.04216e-07		MELO3C026431.2.1	-4.45894	5.60677e-28
												MELO3C015478.2.1	3.12574	0.00238905		MELO3C015880.2.1	-2.09625	0.008492		MELO3C018297.2.1	-1.99734	0.000203165						MELO3C002729.2.1	-1.83827	1.85092e-07		MELO3C026432.2.1	2.84805	0.000115945
												MELO3C015480.2.1	1.40984	8.23859e-05		MELO3C015883.2.1	1.78605	0.0197246		MELO3C018292.2.1	-1.7846	2.8775e-10						MELO3C002723.2.1	1.20006	0.00329916		MELO3C026434.2.1	1.88641	0.0229807
												MELO3C015506.2.1	-2.03034	0.0228554		MELO3C015885.2.1	1.05214	6.32516e-08		MELO3C026417.2.1	-1.94992	0.0021029						MELO3C002722.2.1	1.02162	5.33396e-05		MELO3C026435.2.1	1.08968	1.00565e-13
												MELO3C015520.2.1	-2.65946	0.00721314		MELO3C015910.2.1	1.13398	0.000975337		MELO3C026424.2.1	2.07208	2.55412e-16						MELO3C002719.2.1	1.19608	7.07837e-07		MELO3C026436.2.1	3.67177	8.40479e-13
												MELO3C015544.2.1	1.13139	1.34551e-06		MELO3C015925.2.1	-2.71326	0.0145384		MELO3C026431.2.1	-3.80724	4.79344e-22						MELO3C002687.2.1	-1.13821	0.000207855		MELO3C022882.2.1	-4.02537	3.40061e-09
												MELO3C015550.2.1	-3.78295	7.78053e-06		MELO3C015942.2.1	-4.35226	0.0115152		MELO3C026432.2.1	4.08994	2.1212e-08						MELO3C002674.2.1	5.02685	4.06661e-07		MELO3C034506.2.1	-1.416	5.49493e-08
												MELO3C015549.2.1	-1.62715	0.00170296		MELO3C015988.2.1	1.32297	1.26169e-08		MELO3C026434.2.1	1.93648	0.0193292						MELO3C002673.2.1	1.19923	0.00343467		MELO3C022893.2.1	1.12889	0.031422
												MELO3C029301.2.1	-3.47605	0.0251059		MELO3C015990.2.1	5.91863	0.0129126		MELO3C026435.2.1	1.13997	7.04034e-15						MELO3C002661.2.1	-4.28791	0.000706589		MELO3C022897.2.1	-1.08264	1.0951e-06
												MELO3C015568.2.1	1.10067	1.34238e-08		MELO3C016005.2.1	-1.52144	0.000558917		MELO3C026436.2.1	4.08954	1.56669e-15						MELO3C002627.2.1	-1.1179	8.59951e-06		MELO3C022909.2.1	-1.06826	3.65547e-06
												MELO3C015569.2.1	-1.64428	0.0365653		MELO3C016007.2.1	-1.77165	0.00524719		MELO3C022882.2.1	-2.11393	0.000743402						MELO3C002624.2.1	4.99814	0.00191004		MELO3C034516.2.1	-3.53747	1.14996e-27
												MELO3C015676.2.1	-6.58412	0.0085385		MELO3C016019.2.1	1.02068	0.000743724		MELO3C034506.2.1	-1.18093	5.38484e-06						MELO3C002623.2.1	1.41332	0.00143338		MELO3C022917.2.1	-4.085	2.58275e-10
												MELO3C015209.2.1	-1.09168	0.00155606		MELO3C016041.2.1	2.16207	0.014827		MELO3C022893.2.1	1.12292	0.0326407						MELO3C001461.2.1	-5.42334	0.0108365		MELO3C000378.2.1	-2.76609	1.56358e-05
												MELO3C015185.2.1	-1.01583	0.0197232		MELO3C016056.2.1	1.43398	0.0203353		MELO3C022909.2.1	-1.28848	2.34731e-08						MELO3C000806.2.1	-4.65036	0.00207161		MELO3C034520.2.1	-3.34077	2.64089e-05
												MELO3C015171.2.1	-2.4591	0.00473175		MELO3C016050.2.1	1.05087	2.40721e-05		MELO3C034516.2.1	-2.56722	1.49311e-17						MELO3C002575.2.1	-2.02771	0.00761375		MELO3C022921.2.1	-1.94609	8.38059e-10
												MELO3C000393.2.1	2.66485	0.00295429		MELO3C023632.2.1	1.36027	0.0345212		MELO3C022917.2.1	-2.73951	4.60654e-06						MELO3C002559.2.1	-1.20389	0.0344548		MELO3C022933.2.1	-5.50382	6.47153e-09
												MELO3C015021.2.1	-2.16543	0.00576594		MELO3C023622.2.1	-4.33488	0.0145009		MELO3C000378.2.1	-2.13984	0.000390366						MELO3C002550.2.1	-2.56534	0.000276003		MELO3C022942.2.1	6.13142	0.0175154
												MELO3C029353.2.1	-1.86651	0.0153833		MELO3C023623.2.1	-2.83259	0.0378839		MELO3C034520.2.1	-2.28901	0.00141339						MELO3C002515.2.1	-1.08352	1.78961e-10		MELO3C034532.2.1	1.32695	0.0117491
												MELO3C015118.2.1	-1.52769	0.0102291		MELO3C023620.2.1	-2.74152	0.000173748		MELO3C022921.2.1	-2.2002	1.22844e-11						MELO3C002483.2.1	2.55051	0.00106972		MELO3C022955.2.1	1.19645	0.00767272
												MELO3C015098.2.1	1.20333	3.29233e-06		MELO3C023609.2.1	-1.44733	0.00736917		MELO3C034526.2.1	2.77178	0.0479794						MELO3C002477.2.1	-1.93822	0.00384408		MELO3C026446.2.1	-1.00773	1.05559e-12
												MELO3C015082.2.1	-1.25542	2.06267e-06		MELO3C023591.2.1	-2.01565	0.00133605		MELO3C022932.2.1	1.01053	2.0014e-25						MELO3C002453.2.1	1.2624	0.00243941		MELO3C026447.2.1	1.95278	1.59151e-26
												MELO3C015071.2.1	-22.4861	8.47062e-16		MELO3C023583.2.1	1.14679	7.31178e-06		MELO3C022933.2.1	-2.83164	6.10007e-08						MELO3C002452.2.1	-1.06143	6.90759e-07		MELO3C034537.2.1	-3.22182	0.0298045
												MELO3C010017.2.1	-5.84209	0.00299647		MELO3C023580.2.1	-1.35649	0.000767389		MELO3C022942.2.1	8.13902	0.00133976						MELO3C002451.2.1	3.50391	0.0452337		MELO3C026448.2.1	-3.56554	2.82486e-30
												MELO3C010154.2.1	1.01984	2.84313e-05		MELO3C028959.2.1	-1.17633	0.013599		MELO3C026447.2.1	2.00113	1.24438e-27						MELO3C002421.2.1	-3.06653	0.000408587		MELO3C026470.2.1	1.46229	1.32488e-18
												MELO3C010166.2.1	-1.76835	0.0274066		MELO3C023573.2.1	1.493	0.00116846		MELO3C034537.2.1	-4.18008	0.00425605						MELO3C002418.2.1	4.27799	0.0177604		MELO3C000514.2.1	4.22186	0.035099
												MELO3C010174.2.1	-1.39461	5.33677e-05		MELO3C023539.2.1	1.48206	0.00254022		MELO3C026448.2.1	-2.89369	4.56871e-21						MELO3C002404.2.1	-3.95535	5.16292e-09		MELO3C034540.2.1	-4.54641	5.78308e-17
												MELO3C010183.2.1	-5.15953	7.52794e-08		MELO3C023547.2.1	1.48705	0.0363866		MELO3C026470.2.1	1.15612	4.1022e-12						MELO3C002403.2.1	-1.40683	1.23908e-06		MELO3C026480.2.1	2.83125	1.3634e-14
												MELO3C010184.2.1	-22.6926	9.59833e-08		MELO3C023546.2.1	-1.32875	0.036705		MELO3C000514.2.1	4.47478	0.0241603						MELO3C002381.2.1	-21.6959	2.23333e-10		MELO3C026685.2.1	-1.82378	6.39907e-11
												MELO3C010185.2.1	-2.24125	0.00201083		MELO3C023527.2.1	1.18756	0.00962912		MELO3C034540.2.1	-3.17809	2.30131e-11						MELO3C002360.2.1	-1.04927	0.00731746		MELO3C026677.2.1	-1.03708	0.0386983
												MELO3C010186.2.1	-1.43528	0.00315791		MELO3C023501.2.1	-1.37737	0.000225712		MELO3C026480.2.1	3.03951	1.38985e-16						MELO3C002319.2.1	-2.19824	1.65088e-05		MELO3C006993.2.1	-2.15184	2.94814e-13
												MELO3C010180.2.1	-1.06387	0.0182752		MELO3C023503.2.1	-2.9685	0.00170901		MELO3C026685.2.1	-2.09189	8.44271e-14						MELO3C002317.2.1	-3.70654	0.0154865		MELO3C006995.2.1	-4.981	2.8335e-42
												MELO3C010212.2.1	-1.89144	0.013995		MELO3C023478.2.1	1.1763	0.000864213		MELO3C006993.2.1	-1.92891	6.48053e-11						MELO3C002310.2.1	-8.86766	0.0147115		MELO3C006997.2.1	-2.12485	1.11467e-22
												MELO3C010234.2.1	-1.45549	5.55411e-07		MELO3C023460.2.1	1.12046	3.26301e-07		MELO3C006995.2.1	-3.99379	1.13801e-28						MELO3C002316.2.1	-3.59489	0.0303551		MELO3C006998.2.1	-2.28155	0.00105712
												MELO3C029441.2.1	-2.24503	7.06969e-06		MELO3C023465.2.1	-1.27763	0.00962345		MELO3C006997.2.1	-2.06523	1.81315e-21						MELO3C002309.2.1	-6.53846	6.05516e-07		MELO3C032877.2.1	-3.04492	1.98594e-12
												MELO3C010343.2.1	1.7517	0.0015579		MELO3C023442.2.1	-1.07133	0.00135454		MELO3C006998.2.1	-1.5464	0.0152739						MELO3C001005.2.1	-6.87378	5.54391e-06		MELO3C007003.2.1	1.28017	0.00273524
												MELO3C010353.2.1	-1.35401	0.000328003		MELO3C023445.2.1	-1.60035	2.68244e-06		MELO3C032877.2.1	-2.68469	6.68499e-11						MELO3C002305.2.1	-2.03602	0.000220003		MELO3C007005.2.1	-2.12685	4.50614e-20
												MELO3C010355.2.1	1.05269	6.37636e-06		MELO3C023418.2.1	-1.32753	0.000106		MELO3C007002.2.1	-1.10782	2.51939e-10						MELO3C002283.2.1	-1.06672	1.92562e-05		MELO3C007019.2.1	-2.78696	3.85692e-09
												MELO3C029467.2.1	1.02587	6.50785e-06		MELO3C023417.2.1	-1.17021	1.62342e-10		MELO3C007003.2.1	1.61035	0.000139792						MELO3C002280.2.1	-1.33344	5.28273e-06		MELO3C007028.2.1	3.46729	2.73573e-17
												MELO3C029468.2.1	1.22802	9.95182e-07		MELO3C023371.2.1	-1.67733	0.0197913		MELO3C007005.2.1	-2.05071	9.65631e-19						MELO3C002287.2.1	-1.33522	0.00196009		MELO3C007029.2.1	1.03434	2.32548e-12
												MELO3C025297.2.1	-2.48576	0.0286101		MELO3C028973.2.1	3.51727	2.25443e-09		MELO3C007019.2.1	-2.25016	7.86605e-07						MELO3C002269.2.1	-1.05762	0.00585282		MELO3C007030.2.1	-3.11057	0.000887283
												MELO3C029682.2.1	-1.23789	0.0161943		MELO3C023360.2.1	4.45245	0.0380156		MELO3C007028.2.1	3.19279	8.25688e-15						MELO3C002244.2.1	-1.37966	0.00633239		MELO3C007031.2.1	-4.02926	3.07618e-10
												MELO3C025311.2.1	-1.00575	0.0186945		MELO3C024268.2.1	1.80672	0.000335373		MELO3C007030.2.1	-4.9916	0.00022565						MELO3C002222.2.1	2.07342	9.85383e-06		MELO3C007037.2.1	-1.56348	0.0187528
												MELO3C029696.2.1	2.05286	1.20424e-05		MELO3C024290.2.1	1.07265	3.01403e-06		MELO3C007031.2.1	-2.21953	0.000638342						MELO3C002215.2.1	-1.18926	0.000123323		MELO3C007038.2.1	-2.64603	5.00206e-13
												MELO3C024640.2.1	-3.41882	0.00197357		MELO3C029265.2.1	-1.78433	0.0348177		MELO3C007037.2.1	-1.43796	0.0315103						MELO3C002190.2.1	-1.69093	0.00731746		MELO3C007044.2.1	-2.72362	1.2027e-14
												MELO3C024672.2.1	1.0412	1.37884e-05		MELO3C024332.2.1	1.3183	0.0419237		MELO3C007038.2.1	-2.30996	2.47764e-10						MELO3C035751.2.1	1.00024	0.00110005		MELO3C007048.2.1	-1.57489	0.0173875
												MELO3C026992.2.1	-1.64821	0.00216431		MELO3C024346.2.1	-1.36056	2.69677e-07		MELO3C007044.2.1	-2.66639	4.22527e-14						MELO3C002192.2.1	-2.56499	0.00788158		MELO3C007052.2.1	-2.52113	0.00541818
												MELO3C017499.2.1	-1.97038	0.00535091		MELO3C024427.2.1	-3.6429	9.38392e-05		MELO3C007048.2.1	-1.32851	0.047117						MELO3C002191.2.1	-1.57474	0.0391336		MELO3C007040.2.1	-2.74863	4.68492e-18
												MELO3C017496.2.1	-1.39962	0.000302167		MELO3C005950.2.1	-2.92618	0.000579642		MELO3C007040.2.1	-2.30815	3.42328e-13						MELO3C002188.2.1	-1.19707	0.00135793		MELO3C007041.2.1	-1.38136	1.58137e-17
												MELO3C017481.2.1	-3.04865	0.0192205		MELO3C005960.2.1	-1.81009	0.000501877		MELO3C007041.2.1	-1.35387	7.17629e-17						MELO3C002170.2.1	-1.6175	0.00341129		MELO3C007050.2.1	-2.17244	3.43083e-17
												MELO3C017480.2.1	-1.95196	0.00827402		MELO3C005974.2.1	-1.54875	0.0199235		MELO3C007050.2.1	-2.05976	1.04343e-15						MELO3C002150.2.1	1.26344	0.0485479		MELO3C007057.2.1	3.71706	9.66937e-05
												MELO3C017467.2.1	-1.08252	9.31643e-07		MELO3C005983.2.1	1.25265	8.89486e-10		MELO3C007057.2.1	4.10233	1.58179e-05						MELO3C002159.2.1	1.08966	1.43212e-06		MELO3C007069.2.1	-2.04487	9.28921e-08
												MELO3C017471.2.1	1.21607	1.43157e-11		MELO3C005992.2.1	-2.7195	0.00091177		MELO3C007074.2.1	3.76878	6.36972e-14						MELO3C002132.2.1	1.17601	0.0140457		MELO3C007074.2.1	4.02341	1.04335e-15
												MELO3C017400.2.1	1.04052	0.00334294		MELO3C006062.2.1	1.50059	2.99512e-06		MELO3C007077.2.1	1.42325	1.56758e-21						MELO3C002131.2.1	1.16593	0.00139696		MELO3C007077.2.1	1.3352	3.52644e-19
												MELO3C017399.2.1	-1.25491	0.0288259		MELO3C006117.2.1	1.046	2.35566e-10		MELO3C032884.2.1	1.86392	0.000184365						MELO3C002114.2.1	-1.41003	9.73616e-05		MELO3C007058.2.1	-5.16342	2.32912e-29
												MELO3C017361.2.1	1.04674	0.000230043		MELO3C006189.2.1	-1.38258	0.00295296		MELO3C007058.2.1	-4.26437	5.24821e-25						MELO3C002112.2.1	-1.22095	1.37832e-05		MELO3C007059.2.1	-1.6562	2.02328e-15
												MELO3C017358.2.1	-2.07606	2.37269e-05		MELO3C031615.2.1	-2.71484	0.000228996		MELO3C007059.2.1	-1.668	1.39729e-15						MELO3C002111.2.1	-1.7913	0.000170957		MELO3C007071.2.1	1.0052	1.00004e-20
												MELO3C017364.2.1	-1.52527	0.0177296		MELO3C000307.2.1	-1.23602	0.0396376		MELO3C007090.2.1	-1.7345	3.18296e-23						MELO3C002109.2.1	1.02723	0.0128247		MELO3C027373.2.1	1.10284	5.25373e-11
												MELO3C017326.2.1	-2.86219	8.11977e-11		MELO3C006209.2.1	1.0829	0.00355006		MELO3C007091.2.1	-1.54763	2.46556e-08						MELO3C002088.2.1	-1.13035	6.75876e-05		MELO3C007090.2.1	-1.95653	5.23233e-29
												MELO3C017314.2.1	-6.00938	3.85704e-20		MELO3C006247.2.1	1.10441	0.0249522		MELO3C007093.2.1	-3.31815	6.14321e-24						MELO3C002097.2.1	1.57983	0.0293483		MELO3C007091.2.1	-1.56412	1.69213e-08
												MELO3C017306.2.1	-1.20578	2.04731e-07		MELO3C006267.2.1	1.059	1.67132e-05		MELO3C007097.2.1	-2.7507	0.0482089						MELO3C002073.2.1	-2.73687	0.000747286		MELO3C007093.2.1	-4.49694	2.41827e-33
												MELO3C017301.2.1	-1.13056	0.0253778		MELO3C006329.2.1	-1.03119	0.00290709		MELO3C007099.2.1	-1.13272	4.41951e-15						MELO3C002072.2.1	-1.25955	0.0494394		MELO3C007097.2.1	-3.63928	0.0160887
												MELO3C017298.2.1	-1.28821	8.65901e-05		MELO3C006351.2.1	-1.15157	5.36805e-05		MELO3C007107.2.1	-1.05747	1.16259e-10						MELO3C002051.2.1	-1.66965	0.00476638		MELO3C007099.2.1	-1.07299	8.71759e-14
												MELO3C017304.2.1	-1.35373	0.049		MELO3C006362.2.1	-3.71101	1.44894e-06		MELO3C007124.2.1	1.3501	3.77439e-07						MELO3C002030.2.1	1.51218	0.000157956		MELO3C007106.2.1	-1.02332	7.44966e-05
												MELO3C017291.2.1	1.28015	2.78922e-07		MELO3C006363.2.1	-2.27386	0.00773373		MELO3C007114.2.1	-1.61589	5.46258e-13						MELO3C002029.2.1	-1.58271	0.00901933		MELO3C007124.2.1	1.08824	4.78953e-05
												MELO3C017252.2.1	-2.20625	5.55354e-07		MELO3C006371.2.1	1.00432	4.08051e-07		MELO3C007120.2.1	-1.35046	4.62325e-18						MELO3C002004.2.1	-1.02306	0.039295		MELO3C007114.2.1	-1.32745	2.57475e-09
												MELO3C017251.2.1	-1.70589	0.00507131		MELO3C006406.2.1	1.07347	0.0299419		MELO3C007125.2.1	-2.8534	0.014606						MELO3C002012.2.1	-1.56583	5.424e-05		MELO3C007120.2.1	-1.49383	1.33158e-21
												MELO3C017236.2.1	1.55906	4.44598e-10		MELO3C006433.2.1	1.17142	0.00246881		MELO3C007127.2.1	2.66708	0.0116011						MELO3C002011.2.1	-1.07262	0.000181787		MELO3C007122.2.1	1.06995	2.19166e-12
												MELO3C017146.2.1	-3.12168	1.75729e-05		MELO3C006422.2.1	1.02019	6.22772e-08		MELO3C007128.2.1	-1.23501	1.37801e-12						MELO3C001996.2.1	-1.08044	0.0451417		MELO3C007125.2.1	-2.32213	0.0463767
												MELO3C017150.2.1	-1.33108	6.42678e-05		MELO3C006427.2.1	-2.05947	0.000885282		MELO3C032892.2.1	-4.22127	2.8021e-11						MELO3C001986.2.1	-1.47797	0.0061548		MELO3C007128.2.1	-1.14038	4.95071e-11
												MELO3C017147.2.1	-1.21263	0.0187695		MELO3C006440.2.1	1.23987	1.94758e-08		MELO3C007133.2.1	-1.56384	3.05552e-09						MELO3C001987.2.1	-2.15971	1.48279e-05		MELO3C032892.2.1	-3.5005	9.03552e-11
												MELO3C029758.2.1	-1.29953	0.000463309		MELO3C006469.2.1	-1.14256	0.00217045		MELO3C007135.2.1	1.74902	0.000157486						MELO3C001964.2.1	1.40154	0.0110544		MELO3C007133.2.1	-1.65828	3.42601e-10
												MELO3C017130.2.1	-1.03406	0.00107066		MELO3C006470.2.1	-1.42714	0.0003521		MELO3C007138.2.1	-3.13795	2.90139e-21						MELO3C001958.2.1	-4.45424	0.00278938		MELO3C007135.2.1	1.64043	0.000404091
												MELO3C017104.2.1	-1.20698	0.0178113		MELO3C006471.2.1	1.16308	1.27037e-07		MELO3C007140.2.1	-1.52539	1.5065e-07						MELO3C001940.2.1	-1.39089	0.0068741		MELO3C007138.2.1	-3.1926	5.11179e-22
												MELO3C026289.2.1	2.06045	0.0068726		MELO3C006477.2.1	2.53515	1.51166e-05		MELO3C007141.2.1	-1.88479	1.34272e-19						MELO3C001929.2.1	-1.26809	0.0136904		MELO3C007140.2.1	-2.05437	2.3931e-12
												MELO3C026276.2.1	3.21264	2.6986e-10		MELO3C006524.2.1	-6.17913	0.0134985		MELO3C007143.2.1	1.36097	7.67883e-10						MELO3C008081.2.1	-4.28614	0.00594505		MELO3C007141.2.1	-1.86189	3.30774e-19
												MELO3C029768.2.1	-2.89067	2.08937e-07		MELO3C006525.2.1	1.12244	0.00731283		MELO3C007144.2.1	-3.63128	6.52052e-21						MELO3C008095.2.1	1.08007	0.0237142		MELO3C007142.2.1	1.16677	9.86738e-18
												MELO3C026226.2.1	3.26157	0.0098742		MELO3C006518.2.1	-2.84382	0.0151573		MELO3C007154.2.1	-1.92096	1.08903e-06						MELO3C027137.2.1	-6.10805	0.00108611		MELO3C007132.2.1	-6.01008	0.0128266
												MELO3C026215.2.1	-2.01447	0.00121855		MELO3C006543.2.1	2.57738	0.0138159		MELO3C007161.2.1	-1.20436	4.44012e-12						MELO3C029785.2.1	-1.16567	0.00634189		MELO3C007136.2.1	1.76705	0.0467727
												MELO3C026199.2.1	-1.27679	0.0418251		MELO3C006548.2.1	1.01477	0.000129867		MELO3C007146.2.1	-3.10259	1.16231e-09						MELO3C008164.2.1	1.16216	1.83573e-05		MELO3C007143.2.1	1.31876	2.50653e-09
												MELO3C026194.2.1	-1.59187	0.00496434		MELO3C006554.2.1	1.56793	0.00099829		MELO3C007147.2.1	5.76024	5.531e-06						MELO3C008183.2.1	-2.81399	0.0254212		MELO3C007144.2.1	-4.51804	9.05255e-31
												MELO3C026183.2.1	-4.33715	0.0239462		MELO3C006580.2.1	1.74961	4.17277e-05		MELO3C007148.2.1	1.30656	0.00838707						MELO3C008197.2.1	-1.19403	0.000499332		MELO3C007154.2.1	-1.82771	3.57148e-06
												MELO3C026176.2.1	-3.05093	0.00684934		MELO3C006585.2.1	-1.99369	0.0167886		MELO3C007149.2.1	-1.0399	1.10606e-09						MELO3C008214.2.1	-1.57736	0.0372571		MELO3C007161.2.1	-1.33201	1.96274e-14
												MELO3C026173.2.1	-1.08245	0.0173987		MELO3C006615.2.1	-1.29593	1.81553e-07		MELO3C032881.2.1	-3.68916	1.48095e-11						MELO3C008219.2.1	1.24546	3.69062e-05		MELO3C007146.2.1	-2.00765	7.71047e-05
												MELO3C018423.2.1	-1.09952	0.0486856		MELO3C006657.2.1	1.09448	1.42059e-05		MELO3C007158.2.1	1.20806	9.72755e-11						MELO3C008244.2.1	1.51158	0.000208043		MELO3C007147.2.1	5.33513	2.72899e-05
												MELO3C028576.2.1	-1.98671	0.0049884		MELO3C006654.2.1	-1.32973	0.0467785		MELO3C007164.2.1	2.06629	6.73144e-26						MELO3C008269.2.1	1.11523	0.000967082		MELO3C007148.2.1	1.61766	0.000765899
												MELO3C018425.2.1	-1.69408	0.00422076		MELO3C006662.2.1	1.1821	1.38572e-07		MELO3C007165.2.1	1.56412	1.83078e-25						MELO3C008286.2.1	2.65654	0.0141471		MELO3C032881.2.1	-4.12153	8.69351e-14
												MELO3C018442.2.1	-2.3937	4.55538e-07		MELO3C006666.2.1	1.18432	0.0190712		MELO3C007167.2.1	-1.96026	7.76089e-18						MELO3C008287.2.1	-1.96712	2.68553e-07		MELO3C007158.2.1	1.24969	1.99473e-11
												MELO3C018449.2.1	-3.12168	3.68497e-09		MELO3C006678.2.1	-1.78048	0.00734876		MELO3C007170.2.1	-1.45185	0.00681658						MELO3C029909.2.1	1.2762	4.04028e-05		MELO3C007171.2.1	-1.55228	1.71359e-06
												MELO3C018460.2.1	-1.40155	0.000293689		MELO3C006727.2.1	-1.07284	0.0362777		MELO3C032882.2.1	3.977	4.0146e-19						MELO3C008328.2.1	1.49217	0.00260873		MELO3C007164.2.1	2.01021	1.07091e-24
												MELO3C018469.2.1	2.313	0.00297996		MELO3C031621.2.1	2.06596	1.08573e-06		MELO3C007174.2.1	1.8748	2.05162e-09						MELO3C008331.2.1	-3.72452	0.000328032		MELO3C007165.2.1	1.49839	1.3968e-23
												MELO3C018471.2.1	-1.17174	0.00472223		MELO3C006810.2.1	-3.15032	0.0126079		MELO3C007180.2.1	-2.34817	0.00101902						MELO3C008339.2.1	-1.2377	1.33304e-06		MELO3C007167.2.1	-2.10525	2.50752e-20
												MELO3C018484.2.1	1.03386	3.02224e-05		MELO3C031782.2.1	1.5333	0.0498552		MELO3C007189.2.1	-2.34094	1.9727e-15						MELO3C008342.2.1	-1.52823	0.00215336		MELO3C007168.2.1	1.74355	0.0384876
												MELO3C018490.2.1	-1.90291	0.00777799		MELO3C001561.2.1	1.56831	0.0199699		MELO3C007191.2.1	-3.79217	3.52027e-14						MELO3C008367.2.1	-1.06882	0.000929817		MELO3C007170.2.1	-1.16926	0.0247383
												MELO3C018498.2.1	1.24929	1.98125e-05		MELO3C006819.2.1	1.42884	0.000718496		MELO3C007192.2.1	1.17707	1.19913e-23						MELO3C008400.2.1	-2.80025	0.0495027		MELO3C007173.2.1	-1.39609	0.0172725
												MELO3C018512.2.1	1.04387	1.12463e-05		MELO3C031785.2.1	2.61781	0.00635689		MELO3C007179.2.1	-1.99954	0.000253058						MELO3C008413.2.1	1.69757	0.000198088		MELO3C032882.2.1	4.04588	8.76922e-20
												MELO3C018503.2.1	-1.02683	0.0321822		MELO3C006851.2.1	1.34703	0.00100714		MELO3C007188.2.1	2.37251	1.5561e-08						MELO3C029987.2.1	-5.1502	0.00326497		MELO3C007174.2.1	2.24344	5.07207e-13
												MELO3C018524.2.1	-5.34451	0.002387		MELO3C006857.2.1	3.75169	0.000453634		MELO3C007193.2.1	-1.73916	3.58149e-05						MELO3C008429.2.1	-1.75794	2.862e-05		MELO3C007180.2.1	-5.6291	1.4227e-08
												MELO3C018532.2.1	1.3797	0.00127452		MELO3C006864.2.1	-4.4409	4.22843e-05		MELO3C007196.2.1	-1.84076	7.53014e-17						MELO3C008431.2.1	2.45296	0.00270566		MELO3C007189.2.1	-1.62682	1.34665e-09
												MELO3C018552.2.1	1.8069	0.000478703		MELO3C006866.2.1	-1.52771	0.00938635		MELO3C007198.2.1	2.88272	0.0354205						MELO3C008455.2.1	1.1255	0.00923867		MELO3C007191.2.1	-4.31486	7.16535e-17
												MELO3C018584.2.1	-5.4567	2.15535e-21		MELO3C031638.2.1	2.99143	0.0396376		MELO3C007197.2.1	1.88032	9.9797e-17						MELO3C030024.2.1	-1.28758	0.00030595		MELO3C007192.2.1	1.37266	7.68189e-32
												MELO3C018598.2.1	-22.7977	2.35865e-11		MELO3C006945.2.1	1.40621	2.97107e-07		MELO3C007201.2.1	-1.18554	0.00109817						MELO3C008467.2.1	1.45541	9.41591e-06		MELO3C007179.2.1	-2.1068	0.000114363
												MELO3C018632.2.1	-1.17402	0.0154179		MELO3C006964.2.1	1.04895	0.0013244		MELO3C007204.2.1	-1.18607	2.76787e-10						MELO3C010604.2.1	-1.41801	0.00846447		MELO3C007188.2.1	2.60135	4.74505e-10
												MELO3C018631.2.1	-1.21401	0.0454058		MELO3C006973.2.1	1.21018	0.0036822		MELO3C007205.2.1	2.39198	8.84425e-23						MELO3C010588.2.1	2.94274	0.0414775		MELO3C007193.2.1	-1.97815	4.46133e-06
												MELO3C018657.2.1	1.14582	0.00393033		MELO3C006984.2.1	-4.69287	0.0238059		MELO3C007207.2.1	-1.0643	2.34066e-12						MELO3C011705.2.1	-1.99902	0.00242191		MELO3C007196.2.1	-2.10481	3.84541e-21
												MELO3C018661.2.1	-2.61252	0.00340994		MELO3C031850.2.1	2.00556	0.00213503		MELO3C000201.2.1	1.22465	0.00245037						MELO3C011683.2.1	-1.35852	0.036329		MELO3C007203.2.1	-1.40298	7.61657e-06
												MELO3C018692.2.1	-8.51686	0.00614684		MELO3C019416.2.1	2.26676	0.000923031		MELO3C007214.2.1	1.31543	1.45389e-22						MELO3C011620.2.1	-2.75083	0.0134916		MELO3C007197.2.1	1.73972	1.52958e-14
												MELO3C018709.2.1	-1.03714	0.0106703		MELO3C027302.2.1	-1.69888	0.0151883		MELO3C007215.2.1	-1.07616	0.0133346						MELO3C030167.2.1	-3.46862	0.0174411		MELO3C007201.2.1	-1.06874	0.00332144
												MELO3C018720.2.1	-1.13547	0.00380814		MELO3C019490.2.1	1.0346	2.76485e-05		MELO3C007222.2.1	-1.48191	0.00465476						MELO3C011550.2.1	-1.28266	0.00960962		MELO3C007204.2.1	-1.28421	7.66047e-12
												MELO3C018744.2.1	-2.52916	0.0223214		MELO3C031973.2.1	1.64289	0.0169339		MELO3C007225.2.1	-1.46829	4.85084e-07						MELO3C011517.2.1	-3.8066	0.00349889		MELO3C007205.2.1	2.72368	3.55364e-29
												MELO3C018804.2.1	1.46632	0.0302376		MELO3C019552.2.1	-4.53829	0.00891985		MELO3C032883.2.1	1.431	0.00171493						MELO3C024994.2.1	1.01041	7.60847e-07		MELO3C007207.2.1	-1.16462	1.5353e-14
												MELO3C018809.2.1	-1.30546	0.00300198		MELO3C020306.2.1	-3.48036	0.00378439		MELO3C007221.2.1	-1.54893	1.65635e-06						MELO3C025012.2.1	1.68124	0.010209		MELO3C000201.2.1	1.25145	0.00190033
												MELO3C018820.2.1	-2.92461	0.0124633		MELO3C020270.2.1	-1.82637	0.0296772		MELO3C007233.2.1	-2.01619	2.35057e-12						MELO3C025026.2.1	-5.28478	0.0336962		MELO3C007214.2.1	1.28953	8.26994e-22
												MELO3C018821.2.1	1.28481	0.00254404		MELO3C020218.2.1	-2.97166	0.0319629		MELO3C007236.2.1	3.60064	1.12326e-15						MELO3C027001.2.1	1.23387	0.00898728		MELO3C007222.2.1	-2.02618	0.000107717
												MELO3C018825.2.1	-3.51023	0.00116517		MELO3C032061.2.1	1.00722	1.22669e-07		MELO3C007243.2.1	-2.11034	0.000850149						MELO3C020002.2.1	4.56997	0.00356904		MELO3C007225.2.1	-1.4434	7.22024e-07
												MELO3C018845.2.1	1.47567	0.0264576		MELO3C020189.2.1	-1.24404	0.00651476		MELO3C007247.2.1	-1.27393	2.04231e-17						MELO3C019992.2.1	-2.16129	0.00871835		MELO3C032883.2.1	1.19023	0.0103362
												MELO3C000487.2.1	-2.67553	0.000226932		MELO3C023735.2.1	1.68243	0.0104012		MELO3C007242.2.1	3.62059	3.96579e-24						MELO3C019979.2.1	1.16056	4.12537e-06		MELO3C007221.2.1	-1.63402	4.0551e-07
												MELO3C018888.2.1	1.26872	0.00220618		MELO3C014969.2.1	-2.02331	1.74144e-07		MELO3C007252.2.1	1.6932	0.000661085						MELO3C019975.2.1	-5.76237	0.000803688		MELO3C007233.2.1	-1.92205	2.29634e-11
												MELO3C024199.2.1	-1.07069	0.034875		MELO3C014944.2.1	-2.82259	0.000108302		MELO3C007258.2.1	3.72819	1.0672e-05						MELO3C019928.2.1	1.07912	4.20594e-07		MELO3C007236.2.1	3.62655	6.44531e-16
												MELO3C024191.2.1	-1.11229	0.00023861		MELO3C032117.2.1	-1.83327	0.0254212		MELO3C007259.2.1	-1.91587	1.08848e-06						MELO3C019913.2.1	1.29082	0.0297846		MELO3C007243.2.1	-3.7824	1.29022e-06
												MELO3C024176.2.1	-1.40329	0.0148164		MELO3C014870.2.1	-1.81211	0.00209708		MELO3C007260.2.1	1.30225	1.8425e-25						MELO3C019906.2.1	-1.5279	0.019055		MELO3C007247.2.1	-1.01883	5.48012e-12
												MELO3C024168.2.1	-1.74057	0.00209043		MELO3C014867.2.1	1.07334	6.30734e-07		MELO3C007263.2.1	-1.02934	0.000162068						MELO3C019884.2.1	-3.07415	4.59669e-06		MELO3C007240.2.1	-5.2392	0.00196129
												MELO3C024162.2.1	-2.95932	1.08959e-05		MELO3C014759.2.1	-1.58963	0.0494867		MELO3C007264.2.1	-1.33727	0.0131337						MELO3C019850.2.1	-1.00877	0.0113926		MELO3C007242.2.1	3.14285	1.3835e-18
												MELO3C024161.2.1	-1.41851	0.0178997		MELO3C016602.2.1	-1.85744	0.000762006		MELO3C007256.2.1	2.29978	0.00937714						MELO3C019815.2.1	-1.11245	3.08512e-05		MELO3C007252.2.1	1.88046	0.000139522
												MELO3C024158.2.1	-3.31479	0.0241244		MELO3C016557.2.1	1.02776	0.00601209		MELO3C007257.2.1	1.41277	0.001227						MELO3C019786.2.1	1.5005	0.00718628		MELO3C007253.2.1	2.08526	0.032338
												MELO3C023685.2.1	1.33566	4.61516e-07		MELO3C016552.2.1	1.22029	0.00246881		MELO3C032902.2.1	-2.49711	3.69956e-21						MELO3C019793.2.1	-1.19587	0.00398683		MELO3C007258.2.1	2.58883	0.00262666
												MELO3C023658.2.1	-1.63319	0.00296356		MELO3C016546.2.1	-22.6782	0.000354422		MELO3C007267.2.1	1.3061	0.00650443						MELO3C026501.2.1	-1.19605	2.89728e-08		MELO3C007259.2.1	-1.75581	8.2393e-06
												MELO3C024094.2.1	-2.65095	0.0196774		MELO3C016541.2.1	-1.83447	1.51653e-06		MELO3C007269.2.1	2.36496	9.23423e-06						MELO3C026506.2.1	-3.25514	4.72316e-06		MELO3C007260.2.1	1.17739	3.50653e-21
												MELO3C024959.2.1	-1.19448	0.000318805		MELO3C016465.2.1	2.19954	0.0158172		MELO3C007271.2.1	3.4769	5.60272e-06						MELO3C026523.2.1	1.09282	2.13642e-06		MELO3C007263.2.1	-1.50947	2.0283e-08
												MELO3C024950.2.1	-1.51507	0.0381612		MELO3C016426.2.1	-1.37857	0.000430587		MELO3C007272.2.1	2.47189	5.8919e-35						MELO3C026525.2.1	-1.37971	0.00597112		MELO3C032902.2.1	-2.63336	3.59236e-23
												MELO3C024948.2.1	-1.16752	0.000288664		MELO3C016417.2.1	-1.65968	0.0189457		MELO3C007277.2.1	-1.22928	9.17872e-11						MELO3C026529.2.1	-3.11703	3.98434e-07		MELO3C007267.2.1	1.37027	0.0041394
												MELO3C024938.2.1	1.17917	0.00967288		MELO3C025383.2.1	-1.91846	0.0391685		MELO3C007270.2.1	1.66302	1.62852e-16						MELO3C026535.2.1	1.53178	0.000185867		MELO3C007269.2.1	2.78264	1.53142e-07
												MELO3C024925.2.1	-1.54574	0.0100004		MELO3C025386.2.1	1.01702	7.40924e-05		MELO3C007278.2.1	1.33095	4.01257e-06						MELO3C026546.2.1	1.17981	0.00409263		MELO3C007271.2.1	3.18003	3.6121e-05
												MELO3C024902.2.1	-1.67511	0.00262026		MELO3C025408.2.1	-3.2361	6.24669e-05		MELO3C007279.2.1	-3.90512	2.45399e-09						MELO3C026557.2.1	-1.60997	0.000359987		MELO3C007272.2.1	2.1643	2.52448e-27
												MELO3C013100.2.1	1.76811	6.73911e-05		MELO3C013710.2.1	-2.01575	3.69226e-05		MELO3C007280.2.1	2.27963	1.09846e-38						MELO3C011474.2.1	1.38676	0.0448178		MELO3C007277.2.1	-1.19002	3.46706e-10
												MELO3C013116.2.1	-4.68906	2.09605e-05		MELO3C013711.2.1	-6.25945	0.00290466		MELO3C007283.2.1	1.71674	1.56629e-09						MELO3C011473.2.1	1.13072	0.0456614		MELO3C007270.2.1	1.64067	3.89667e-16
												MELO3C013127.2.1	1.21769	0.0153563		MELO3C013744.2.1	-1.37452	7.07191e-07		MELO3C007285.2.1	1.10254	0.000236637						MELO3C011481.2.1	-1.56897	0.000439906		MELO3C007279.2.1	-4.98641	2.23294e-14
												MELO3C013157.2.1	-1.31787	0.000629836		MELO3C013748.2.1	-1.47074	0.0142239		MELO3C007295.2.1	1.28847	1.24572e-14						MELO3C011461.2.1	-3.37034	0.00943869		MELO3C007280.2.1	2.15048	8.48187e-35
												MELO3C013191.2.1	1.15136	0.0137434		MELO3C013764.2.1	1.11387	3.92044e-06		MELO3C007294.2.1	1.80196	1.08232e-12						MELO3C011432.2.1	-2.64737	1.67102e-11		MELO3C007283.2.1	1.97379	3.22619e-12
												MELO3C013286.2.1	-5.63131	0.00162317		MELO3C013773.2.1	-1.19904	2.57359e-09		MELO3C007296.2.1	-1.70122	1.04769e-05						MELO3C011411.2.1	2.44963	0.00259695		MELO3C007285.2.1	1.2595	2.34428e-05
												MELO3C013289.2.1	-1.00902	0.00428278		MELO3C013774.2.1	-1.19428	0.00110561		MELO3C007297.2.1	4.43238	1.35469e-15						MELO3C011396.2.1	2.88477	7.3435e-08		MELO3C007295.2.1	1.42748	9.81015e-18
												MELO3C013293.2.1	-18.4122	6.48008e-06		MELO3C013782.2.1	1.00291	0.0102843		MELO3C007304.2.1	-1.12611	0.00187327						MELO3C011389.2.1	-3.07792	0.0397004		MELO3C007294.2.1	1.94882	1.21264e-14
												MELO3C013296.2.1	-22.307	3.10514e-06		MELO3C013805.2.1	1.21058	0.000231773		MELO3C032888.2.1	2.32465	1.57306e-05						MELO3C011375.2.1	1.40465	1.621e-06		MELO3C007296.2.1	-1.26959	0.000504278
												MELO3C013311.2.1	-2.31572	0.00535091		MELO3C013812.2.1	1.06726	1.52841e-08		MELO3C007305.2.1	1.82221	3.64468e-22						MELO3C011350.2.1	-7.93987	2.0755e-07		MELO3C007297.2.1	4.86634	1.5771e-18
												MELO3C027370.2.1	-1.21971	0.0437749		MELO3C013829.2.1	1.38065	0.0227264		MELO3C007307.2.1	-2.94213	1.50523e-17						MELO3C011348.2.1	-7.90035	8.0606e-06		MELO3C007304.2.1	-1.22638	0.000669204
												MELO3C026497.2.1	1.26019	0.0302022		MELO3C032258.2.1	-22.3595	0.0109229		MELO3C007315.2.1	1.74731	0.000280411						MELO3C011335.2.1	-2.49312	0.000179344		MELO3C032888.2.1	2.46201	4.33348e-06
												MELO3C013343.2.1	-1.01455	0.0120269		MELO3C032259.2.1	-4.31558	8.17198e-05		MELO3C007321.2.1	2.85518	0.0125077						MELO3C011299.2.1	-1.14427	0.0270295		MELO3C007301.2.1	-1.03561	0.000277934
												MELO3C013364.2.1	-2.91538	1.65738e-05		MELO3C013872.2.1	-1.48648	0.0058922		MELO3C007323.2.1	1.06666	1.01468e-10						MELO3C011310.2.1	1.1152	2.50654e-06		MELO3C007305.2.1	1.5344	3.38787e-16
												MELO3C013359.2.1	-1.29955	0.00452862		MELO3C013918.2.1	-1.08448	5.54264e-07		MELO3C007325.2.1	1.47879	0.000247474						MELO3C011300.2.1	-1.70963	0.0498685		MELO3C007307.2.1	-3.49083	4.29672e-22
												MELO3C013379.2.1	-1.63772	0.0362659		MELO3C013925.2.1	-1.22194	2.57971e-05		MELO3C007311.2.1	3.68468	2.18121e-18						MELO3C030306.2.1	2.97774	0.00514366		MELO3C007315.2.1	2.19729	3.29065e-06
												MELO3C013387.2.1	5.03378	0.00279603		MELO3C013941.2.1	-1.28284	0.0272793		MELO3C007312.2.1	2.54955	2.04164e-26						MELO3C011277.2.1	-1.54085	0.00140266		MELO3C007321.2.1	3.49386	0.00196586
												MELO3C013411.2.1	-2.90315	0.0426023		MELO3C013969.2.1	-1.21173	0.039318		MELO3C007314.2.1	1.35911	1.5906e-06						MELO3C011266.2.1	-1.685	0.0059649		MELO3C007323.2.1	1.22574	8.74564e-14
												MELO3C013439.2.1	1.93498	0.00536536		MELO3C013981.2.1	1.21276	3.25984e-06		MELO3C007317.2.1	2.42209	3.54354e-06						MELO3C011264.2.1	-1.83187	0.0017969		MELO3C007325.2.1	1.75423	1.16424e-05
												MELO3C012524.2.1	-1.2816	0.00425381		MELO3C014026.2.1	-21.3866	0.00285059		MELO3C007318.2.1	1.27103	0.00110407						MELO3C011253.2.1	-4.2708	5.48312e-08		MELO3C007311.2.1	3.41499	4.9723e-16
												MELO3C012547.2.1	-1.05678	1.33423e-05		MELO3C014029.2.1	-3.76698	0.0149379		MELO3C007324.2.1	4.39543	3.28926e-09						MELO3C011242.2.1	-1.97523	0.0067301		MELO3C007312.2.1	2.58066	3.85698e-27
												MELO3C012551.2.1	1.20907	0.0247361		MELO3C014047.2.1	-2.49028	0.0476461		MELO3C007328.2.1	6.47634	1.27718e-11						MELO3C011221.2.1	2.32085	0.00962576		MELO3C007314.2.1	1.45557	2.48128e-07
												MELO3C012559.2.1	-1.19087	0.00680761		MELO3C014076.2.1	-2.53566	0.0321058		MELO3C007330.2.1	5.8507	3.09236e-06						MELO3C011228.2.1	1.00052	4.69707e-07		MELO3C007317.2.1	2.61631	5.00596e-07
												MELO3C012614.2.1	-1.42053	1.85197e-05		MELO3C014081.2.1	1.17789	8.42032e-05		MELO3C007338.2.1	1.31127	6.88564e-13						MELO3C011216.2.1	1.29695	7.46902e-06		MELO3C007318.2.1	1.25396	0.00127781
												MELO3C012619.2.1	1.4621	0.0109624		MELO3C014104.2.1	1.72707	0.0176981		MELO3C007339.2.1	1.92424	7.61026e-27						MELO3C011218.2.1	-3.95547	0.0164445		MELO3C007324.2.1	4.99735	1.41746e-11
												MELO3C012624.2.1	2.54829	0.0358054		MELO3C014110.2.1	-3.46034	0.00894048		MELO3C007346.2.1	-2.71107	5.65876e-23						MELO3C011188.2.1	-1.87702	0.000125507		MELO3C007327.2.1	1.03156	5.2075e-05
												MELO3C012635.2.1	-4.40807	0.0193701		MELO3C014117.2.1	1.70753	6.74179e-07		MELO3C007342.2.1	-2.34053	7.54501e-23						MELO3C011187.2.1	3.0745	0.00279057		MELO3C007328.2.1	6.57005	6.1624e-12
												MELO3C012670.2.1	1.02445	4.14661e-06		MELO3C014130.2.1	1.7723	0.00437124		MELO3C007336.2.1	2.1518	8.85563e-19						MELO3C011173.2.1	-1.19554	1.55476e-05		MELO3C007330.2.1	2.75415	0.0405328
												MELO3C012696.2.1	-1.06964	0.0421564		MELO3C014161.2.1	-1.17132	0.000210431		MELO3C007337.2.1	3.83383	1.12369e-07						MELO3C011170.2.1	1.34397	0.000823895		MELO3C007339.2.1	1.95251	1.01918e-27
												MELO3C000606.2.1	2.71512	0.0352391		MELO3C014170.2.1	-2.69825	0.0426323		MELO3C007350.2.1	1.07729	6.54822e-15						MELO3C011169.2.1	1.21288	4.22204e-06		MELO3C007346.2.1	-2.58197	3.72264e-21
												MELO3C021014.2.1	1.39297	0.00316685		MELO3C014178.2.1	1.08152	7.74553e-05		MELO3C032916.2.1	1.74985	3.04698e-30						MELO3C011178.2.1	-1.96695	0.0027167		MELO3C007342.2.1	-2.32562	1.12271e-22
												MELO3C021057.2.1	-1.15002	0.000100496		MELO3C014179.2.1	1.14192	2.57732e-05		MELO3C007358.2.1	1.0333	0.000183057						MELO3C011156.2.1	1.06233	0.000352437		MELO3C007336.2.1	2.11948	2.70949e-18
												MELO3C021075.2.1	-1.08859	4.08585e-05		MELO3C014182.2.1	1.27073	0.0474871		MELO3C007375.2.1	-1.08617	0.00244367						MELO3C011146.2.1	-1.09838	0.0438793		MELO3C007337.2.1	3.7451	2.20438e-07
												MELO3C021085.2.1	-2.42858	0.0358646						MELO3C007377.2.1	-1.86665	0.00117136						MELO3C011149.2.1	-1.75048	0.0132974		MELO3C007350.2.1	1.14443	9.01867e-17
												MELO3C021090.2.1	-1.38125	0.00294713						MELO3C007379.2.1	-1.37163	0.0220463						MELO3C011134.2.1	-1.17099	0.0485077		MELO3C032916.2.1	1.35949	5.15272e-19
												MELO3C021091.2.1	-1.70931	7.97982e-05						MELO3C007381.2.1	-2.48059	0.00123295						MELO3C011141.2.1	1.03149	1.52016e-06		MELO3C007354.2.1	1.41009	0.0118762
												MELO3C015689.2.1	-2.78996	0.00290035						MELO3C007384.2.1	-1.33605	0.00663898						MELO3C011115.2.1	-1.11995	0.000193379		MELO3C007375.2.1	-1.84318	1.70089e-07
												MELO3C015738.2.1	-1.48727	0.00242037						MELO3C007387.2.1	1.04329	0.000707066						MELO3C011118.2.1	-1.67522	2.04163e-14		MELO3C007377.2.1	-1.54823	0.00744324
												MELO3C015765.2.1	-3.49972	0.0008659						MELO3C007393.2.1	2.15498	9.30602e-26						MELO3C011101.2.1	3.70191	0.00191267		MELO3C007379.2.1	-1.62373	0.00616498
												MELO3C015766.2.1	-5.2973	0.0435387						MELO3C007400.2.1	-6.78908	4.11709e-16						MELO3C001274.2.1	2.76884	0.00658506		MELO3C007381.2.1	-3.47159	0.000191203
												MELO3C015798.2.1	-1.09274	0.0107752						MELO3C007401.2.1	-1.07521	9.59771e-14						MELO3C011094.2.1	1.24284	0.0123968		MELO3C007384.2.1	-1.00808	0.0367416
												MELO3C001234.2.1	-1.10693	0.0186413						MELO3C007410.2.1	-2.00224	0.00046392						MELO3C011054.2.1	1.09203	0.00159421		MELO3C007387.2.1	1.1384	0.000200604
												MELO3C015815.2.1	1.00345	0.0002128						MELO3C007395.2.1	-1.06187	5.24542e-05						MELO3C011027.2.1	1.23235	0.0251393		MELO3C007393.2.1	2.23973	7.27065e-28
												MELO3C015841.2.1	1.0579	3.51025e-05						MELO3C007402.2.1	1.29673	2.13004e-08						MELO3C011023.2.1	-2.22164	0.000558702		MELO3C007398.2.1	1.45976	7.90301e-11
												MELO3C015885.2.1	1.05095	5.98321e-08						MELO3C007404.2.1	-1.89793	0.00117551						MELO3C010999.2.1	5.55574	0.0457311		MELO3C007400.2.1	-6.28913	4.94132e-17
												MELO3C015893.2.1	-1.15198	0.0448978						MELO3C007407.2.1	1.93686	1.77059e-06						MELO3C010983.2.1	-1.60573	0.00148724		MELO3C007410.2.1	-2.6606	8.60504e-06
												MELO3C015910.2.1	1.19898	0.000403608						MELO3C007408.2.1	5.45408	1.25653e-13						MELO3C010979.2.1	1.0271	0.0198569		MELO3C007395.2.1	-1.12949	1.59209e-05
												MELO3C015925.2.1	-2.44801	0.0273388						MELO3C007409.2.1	5.50372	5.5283e-07						MELO3C010978.2.1	1.66127	0.00948187		MELO3C007402.2.1	1.71483	7.90397e-14
												MELO3C015942.2.1	-5.13876	0.00440815						MELO3C007416.2.1	-1.03496	2.54463e-14						MELO3C000897.2.1	-1.81427	0.00102002		MELO3C007403.2.1	1.61537	0.00240723
												MELO3C015943.2.1	-2.0501	0.0233055						MELO3C007420.2.1	-1.27418	6.83461e-09						MELO3C010949.2.1	1.19433	0.0142805		MELO3C001593.2.1	1.2173	0.0243325
												MELO3C015988.2.1	1.27628	3.2045e-08						MELO3C007421.2.1	-1.70006	2.81388e-29						MELO3C010914.2.1	-1.3733	0.00472261		MELO3C007404.2.1	-2.7551	3.88551e-05
												MELO3C015995.2.1	-1.23378	0.00550118						MELO3C007423.2.1	2.02534	6.91962e-12						MELO3C010919.2.1	-7.31176	3.13788e-12		MELO3C007407.2.1	1.74115	1.89092e-05
												MELO3C016007.2.1	-1.59146	0.0128861						MELO3C007427.2.1	-1.43263	1.09628e-10						MELO3C010918.2.1	-1.25771	0.039052		MELO3C007408.2.1	5.22697	1.21044e-12
												MELO3C016014.2.1	-1.06039	0.0111179						MELO3C007428.2.1	1.38874	0.0001838						MELO3C010911.2.1	2.8323	0.00104181		MELO3C007409.2.1	4.74821	1.70052e-05
												MELO3C016041.2.1	2.20733	0.0119823						MELO3C007432.2.1	1.41626	3.52649e-23						MELO3C010903.2.1	-1.29706	2.10482e-05		MELO3C007418.2.1	1.03185	1.55743e-05
												MELO3C016056.2.1	1.56564	0.00965012						MELO3C007434.2.1	-1.74485	9.39306e-05						MELO3C010908.2.1	1.31509	0.00689448		MELO3C007424.2.1	-1.59964	0.000275851
												MELO3C016050.2.1	1.29101	1.44328e-07						MELO3C007436.2.1	-1.06421	1.12052e-11						MELO3C010893.2.1	2.57172	0.00148987		MELO3C007416.2.1	-1.25309	3.95333e-20
												MELO3C023623.2.1	-3.45672	0.0232348						MELO3C007439.2.1	1.60496	3.38852e-24						MELO3C010891.2.1	1.3434	3.50661e-06		MELO3C007420.2.1	-1.27914	5.77205e-09
												MELO3C023620.2.1	-2.0448	0.00609923						MELO3C007444.2.1	3.11816	6.02046e-09						MELO3C010845.2.1	1.15417	1.65973e-06		MELO3C007421.2.1	-1.68337	6.61602e-29
												MELO3C023599.2.1	-1.566	3.75171e-11						MELO3C007446.2.1	-1.39371	1.25075e-15						MELO3C001392.2.1	1.10156	2.33869e-05		MELO3C007423.2.1	1.7019	9.2176e-09
												MELO3C023591.2.1	-3.03048	8.50221e-07						MELO3C007449.2.1	3.55935	7.21465e-11						MELO3C010836.2.1	1.19053	0.00121275		MELO3C007427.2.1	-1.4194	1.51819e-10
												MELO3C023586.2.1	-1.6839	9.79082e-05						MELO3C007447.2.1	3.20698	3.89263e-10						MELO3C010843.2.1	-1.80669	4.31482e-10		MELO3C007438.2.1	1.43221	8.33276e-05
												MELO3C023580.2.1	-1.24675	0.00201083						MELO3C007454.2.1	-2.01676	4.73136e-06						MELO3C010814.2.1	1.07568	0.00155896		MELO3C007428.2.1	1.00921	0.00775286
												MELO3C023539.2.1	1.28877	0.00958236						MELO3C007455.2.1	-2.71036	6.5652e-19						MELO3C010832.2.1	1.03263	0.00390433		MELO3C007432.2.1	1.38939	1.97053e-22
												MELO3C023546.2.1	-2.01596	0.000851185						MELO3C007462.2.1	-1.86525	1.29398e-12						MELO3C010829.2.1	2.38382	0.000142849		MELO3C007439.2.1	1.53112	3.15828e-22
												MELO3C023523.2.1	1.11213	0.00111222						MELO3C007466.2.1	-2.32621	9.0716e-20						MELO3C010825.2.1	2.50323	0.015505		MELO3C007444.2.1	3.15507	3.80993e-09
												MELO3C023519.2.1	2.38308	0.0114219						MELO3C007472.2.1	3.9665	2.95915e-25						MELO3C010822.2.1	1.63511	0.0276493		MELO3C007445.2.1	-4.23703	0.00599863
												MELO3C023501.2.1	-1.74966	1.79759e-06						MELO3C007458.2.1	-1.90558	0.00398288						MELO3C010813.2.1	2.84661	0.0275679		MELO3C007446.2.1	-1.06664	2.92877e-10
												MELO3C023460.2.1	1.17549	6.92793e-08						MELO3C007465.2.1	-1.69644	9.51964e-15						MELO3C010811.2.1	-2.12229	0.0380509		MELO3C007449.2.1	3.50786	1.33535e-10
												MELO3C023458.2.1	3.15224	0.0464769						MELO3C007468.2.1	-1.23667	9.86726e-20						MELO3C010810.2.1	-1.6805	1.90818e-05		MELO3C007447.2.1	2.97669	7.41498e-09
												MELO3C023465.2.1	-1.5827	0.000944257						MELO3C007469.2.1	1.38504	2.47214e-12						MELO3C010797.2.1	-1.50385	9.31127e-07		MELO3C007451.2.1	-1.01654	2.34236e-09
												MELO3C023442.2.1	-1.1283	0.000629836						MELO3C007482.2.1	1.89812	0.00179477						MELO3C010808.2.1	-1.81474	0.0280647		MELO3C007454.2.1	-3.08985	5.30056e-08
												MELO3C023445.2.1	-1.53116	6.56757e-06						MELO3C007491.2.1	1.51426	0.00656112						MELO3C010793.2.1	-1.2203	0.046628		MELO3C007455.2.1	-3.71823	1.92001e-26
												MELO3C023424.2.1	-2.51759	2.49743e-06						MELO3C007475.2.1	-4.80649	3.47942e-11						MELO3C010781.2.1	-1.04948	2.00288e-05		MELO3C007462.2.1	-1.76838	1.20818e-11
												MELO3C023418.2.1	-1.05331	0.00244122						MELO3C007483.2.1	2.18422	1.31157e-21						MELO3C010774.2.1	-2.238	0.00278898		MELO3C007466.2.1	-2.84047	2.65299e-28
												MELO3C028973.2.1	1.82957	0.00281246						MELO3C007486.2.1	5.69236	1.20697e-19						MELO3C010763.2.1	-1.00034	0.00831679		MELO3C007472.2.1	3.89362	1.77465e-24
												MELO3C029261.2.1	-1.05615	0.046425						MELO3C007487.2.1	-1.41964	3.30772e-13						MELO3C010751.2.1	-3.41555	4.14284e-05		MELO3C007458.2.1	-1.31261	0.0319998
												MELO3C024268.2.1	1.45597	0.004648						MELO3C007490.2.1	6.13879	4.08173e-06						MELO3C010737.2.1	1.05627	0.0438793		MELO3C007465.2.1	-1.31951	1.10055e-09
												MELO3C024290.2.1	1.04805	4.5507e-06						MELO3C007494.2.1	-1.62371	0.00694835						MELO3C010725.2.1	-2.7043	0.000105365		MELO3C007468.2.1	-1.34718	4.04937e-23
												MELO3C024307.2.1	1.07911	0.000171339						MELO3C007500.2.1	1.21323	0.000860152						MELO3C010736.2.1	-1.3687	0.000558702		MELO3C007469.2.1	1.50996	1.84729e-14
												MELO3C024346.2.1	-1.33765	3.70916e-07						MELO3C007502.2.1	2.75064	7.76279e-05						MELO3C010731.2.1	-1.01181	2.3825e-06		MELO3C007476.2.1	-3.86809	0.0212978
												MELO3C024355.2.1	-1.05084	0.0452837						MELO3C007504.2.1	-1.02277	7.53069e-06						MELO3C010704.2.1	3.96272	0.0190489		MELO3C007480.2.1	1.18167	0.0347563
												MELO3C024362.2.1	1.221	9.7137e-08						MELO3C007510.2.1	1.40157	1.31089e-28						MELO3C010713.2.1	-3.59222	0.0186756		MELO3C007482.2.1	2.18997	0.000279261
												MELO3C028982.2.1	-2.65718	0.0085156						MELO3C007506.2.1	1.37546	1.34904e-10						MELO3C010665.2.1	-1.33987	9.38666e-06		MELO3C007475.2.1	-6.23824	4.64085e-10
												MELO3C024391.2.1	-1.12055	0.00440991						MELO3C007508.2.1	-1.56979	0.00124232						MELO3C015238.2.1	-1.19176	0.0109253		MELO3C007479.2.1	-3.6517	0.0278006
												MELO3C024400.2.1	2.05994	0.0372618						MELO3C007511.2.1	1.98794	7.87106e-17						MELO3C015251.2.1	-8.48282	7.42771e-09		MELO3C007483.2.1	2.17556	1.59566e-21
												MELO3C024427.2.1	-3.46142	0.000138966						MELO3C007516.2.1	1.04122	1.46721e-10						MELO3C000592.2.1	1.04791	6.61571e-05		MELO3C007486.2.1	5.6179	3.25234e-19
												MELO3C024423.2.1	2.15969	0.000960855						MELO3C007527.2.1	-1.14649	0.0466175						MELO3C015295.2.1	1.00667	3.75868e-07		MELO3C007487.2.1	-1.59453	6.14156e-16
												MELO3C024451.2.1	-1.41615	0.00850062						MELO3C007529.2.1	-1.01596	1.10945e-10						MELO3C015306.2.1	-5.03974	9.03621e-06		MELO3C007490.2.1	6.21238	3.00788e-06
												MELO3C024446.2.1	1.08115	0.000602771						MELO3C007521.2.1	-1.41366	3.43512e-07						MELO3C015354.2.1	-4.77735	0.00545502		MELO3C007494.2.1	-1.46438	0.0150406
												MELO3C005950.2.1	-3.441	7.32719e-05						MELO3C007524.2.1	-3.13069	0.0446693						MELO3C015355.2.1	-1.12065	3.29718e-05		MELO3C007500.2.1	1.11486	0.00226109
												MELO3C005948.2.1	-1.50269	0.00501367						MELO3C032939.2.1	-2.56479	3.28581e-08						MELO3C015357.2.1	-1.01001	1.18277e-07		MELO3C007502.2.1	2.80929	5.16073e-05
												MELO3C005960.2.1	-2.72505	4.62637e-07						MELO3C007534.2.1	1.04206	6.00109e-20						MELO3C015359.2.1	-5.17947	0.00309661		MELO3C007504.2.1	-1.24144	4.81382e-08
												MELO3C005974.2.1	-1.3384	0.0427489						MELO3C007536.2.1	-3.12739	2.54311e-27						MELO3C015363.2.1	1.01378	1.78457e-05		MELO3C007510.2.1	1.45945	3.93202e-31
												MELO3C005983.2.1	1.30491	9.84425e-11						MELO3C007549.2.1	-3.36834	1.23077e-25						MELO3C015373.2.1	1.08739	1.78457e-05		MELO3C007506.2.1	1.63095	1.71714e-14
												MELO3C005992.2.1	-3.25847	5.88956e-05						MELO3C007555.2.1	1.87089	9.56384e-22						MELO3C015388.2.1	-6.92443	8.46716e-05		MELO3C007507.2.1	-1.03336	0.000101443
												MELO3C006000.2.1	-1.0874	0.0285862						MELO3C007560.2.1	5.30188	4.65786e-12						MELO3C015395.2.1	-3.12458	0.0232138		MELO3C007508.2.1	-2.23375	7.93388e-06
												MELO3C006023.2.1	1.64134	2.95452e-07						MELO3C007561.2.1	-1.83743	1.05209e-07						MELO3C015431.2.1	1.02612	0.000175135		MELO3C007511.2.1	1.63826	7.45229e-12
												MELO3C006031.2.1	-1.85148	0.0333086						MELO3C001078.2.1	2.83671	3.73744e-25						MELO3C015438.2.1	1.01709	8.98597e-05		MELO3C007512.2.1	-1.07027	0.0298093
												MELO3C006042.2.1	-1.15511	0.00534474						MELO3C007562.2.1	-4.10214	9.32447e-06						MELO3C015443.2.1	1.08781	9.66617e-10		MELO3C007527.2.1	-1.22194	0.0331233
												MELO3C006056.2.1	-1.18041	0.00107066						MELO3C007566.2.1	-1.74064	1.22486e-06						MELO3C015467.2.1	1.20588	0.000306526		MELO3C007529.2.1	-1.12221	9.89829e-13
												MELO3C006062.2.1	1.20733	0.000201594						MELO3C007570.2.1	-1.21912	0.0113441						MELO3C029341.2.1	4.95374	0.00212684		MELO3C007521.2.1	-1.37931	6.20454e-07
												MELO3C006153.2.1	-1.04074	0.00773252						MELO3C007579.2.1	5.4153	1.13764e-16						MELO3C015495.2.1	-1.24714	0.016216		MELO3C032939.2.1	-2.59806	2.23647e-08
												MELO3C006189.2.1	-1.19091	0.0108016						MELO3C007572.2.1	1.1484	9.50235e-08						MELO3C015520.2.1	-2.92947	0.00306041		MELO3C007534.2.1	1.02676	1.86986e-19
												MELO3C031615.2.1	-4.06155	3.05962e-06						MELO3C007574.2.1	-2.54555	9.35521e-13						MELO3C000589.2.1	6.40375	0.00624838		MELO3C007536.2.1	-3.35333	5.87576e-31
												MELO3C000307.2.1	-1.75817	0.00295459						MELO3C007582.2.1	-3.51295	3.83478e-18						MELO3C015524.2.1	5.4236	0.0219028		MELO3C007547.2.1	1.43205	5.53905e-05
												MELO3C006247.2.1	1.00924	0.0415207						MELO3C007586.2.1	1.44965	4.9273e-07						MELO3C015544.2.1	1.21751	1.95283e-07		MELO3C007549.2.1	-3.71315	1.54135e-30
												MELO3C006253.2.1	-1.01981	0.0359848						MELO3C007589.2.1	2.99739	7.46417e-07						MELO3C015543.2.1	5.46546	0.00400877		MELO3C007555.2.1	1.67327	9.72476e-18
												MELO3C006267.2.1	1.06902	1.21705e-05						MELO3C032957.2.1	-3.38745	7.28339e-14						MELO3C015550.2.1	-5.02205	2.39141e-09		MELO3C007560.2.1	4.54177	3.48557e-09
												MELO3C031644.2.1	-1.44876	0.0456149						MELO3C007584.2.1	-3.04765	2.17796e-06						MELO3C015549.2.1	-1.65453	0.00129782		MELO3C000152.2.1	-1.34917	5.18538e-08
												MELO3C006329.2.1	-1.25021	0.00022282						MELO3C007585.2.1	1.0721	1.22334e-05						MELO3C015552.2.1	-1.52587	0.00609831		MELO3C007561.2.1	-1.81739	1.42836e-07
												MELO3C006342.2.1	2.49475	1.51948e-12						MELO3C007590.2.1	3.73884	0.000263826						MELO3C015568.2.1	1.09754	1.12805e-08		MELO3C001078.2.1	2.4671	1.98198e-19
												MELO3C006351.2.1	-1.30203	4.13108e-06						MELO3C007592.2.1	6.26269	1.64499e-07						MELO3C015570.2.1	-1.24777	0.0115509		MELO3C007562.2.1	-7.31629	1.18117e-07
												MELO3C006362.2.1	-3.63975	2.06834e-06						MELO3C007597.2.1	4.65923	1.44736e-05						MELO3C015630.2.1	3.60733	0.000165551		MELO3C007566.2.1	-1.89513	2.47049e-07
												MELO3C006363.2.1	-3.69845	6.75069e-06						MELO3C007598.2.1	1.37742	4.00672e-18						MELO3C015640.2.1	-1.6681	0.0164445		MELO3C007570.2.1	-1.6206	0.00072517
												MELO3C006407.2.1	1.03183	1.15649e-05						MELO3C007599.2.1	1.62316	2.41302e-15						MELO3C015676.2.1	-5.65317	0.0255932		MELO3C007575.2.1	-1.08117	0.0187182
												MELO3C006405.2.1	-1.00514	0.00901329						MELO3C007602.2.1	2.38981	4.41818e-05						MELO3C000583.2.1	1.02675	0.000267875		MELO3C007579.2.1	5.49038	3.96574e-17
												MELO3C006413.2.1	1.37974	0.0274698						MELO3C007594.2.1	-2.02673	8.22667e-08						MELO3C015184.2.1	-1.16716	0.0289808		MELO3C007572.2.1	1.02398	2.10154e-06
												MELO3C006417.2.1	-2.47879	0.0109455						MELO3C007601.2.1	-3.60963	1.06466e-28						MELO3C015185.2.1	-1.37732	0.000979033		MELO3C007574.2.1	-2.7222	2.22964e-14
												MELO3C006427.2.1	-3.06853	3.22444e-07						MELO3C007610.2.1	1.54678	3.69033e-26						MELO3C029483.2.1	-1.03354	0.000174728		MELO3C007582.2.1	-3.76086	3.28786e-20
												MELO3C006430.2.1	-1.78416	0.0372235						MELO3C007603.2.1	1.51614	1.08206e-33						MELO3C015171.2.1	-2.57943	0.00273694		MELO3C007586.2.1	1.57405	4.29769e-08
												MELO3C006440.2.1	1.11044	4.62637e-07						MELO3C007613.2.1	2.10338	1.35095e-13						MELO3C032345.2.1	1.86677	0.0499732		MELO3C007589.2.1	2.26066	0.00024385
												MELO3C006471.2.1	1.09104	6.47791e-07						MELO3C007616.2.1	-1.28008	1.94333e-08						MELO3C000393.2.1	2.11055	0.0219383		MELO3C032957.2.1	-3.82289	2.80374e-16
												MELO3C006477.2.1	1.80871	0.00269176						MELO3C007617.2.1	1.20815	6.89759e-06						MELO3C015014.2.1	-4.66191	5.48159e-06		MELO3C007584.2.1	-4.55953	2.19708e-12
												MELO3C006493.2.1	-1.0768	4.73463e-05						MELO3C007618.2.1	3.6813	1.01016e-08						MELO3C029353.2.1	-2.05844	0.00647332		MELO3C007592.2.1	5.70764	1.96353e-06
												MELO3C006505.2.1	1.4325	0.0482997						MELO3C007621.2.1	4.13016	2.14049e-20						MELO3C015098.2.1	1.25455	1.21451e-06		MELO3C007598.2.1	1.23923	6.35297e-15
												MELO3C006524.2.1	-5.50613	0.0231842						MELO3C007619.2.1	-2.61797	0.0339794						MELO3C015088.2.1	2.05892	0.0485449		MELO3C007599.2.1	1.87767	3.65815e-20
												MELO3C006525.2.1	1.11128	0.00759406						MELO3C007620.2.1	2.28878	2.08132e-12						MELO3C015071.2.1	-22.5101	8.13124e-16		MELO3C007602.2.1	1.77474	0.00320668
												MELO3C006518.2.1	-2.34895	0.0404753						MELO3C007625.2.1	-1.01806	5.74731e-08						MELO3C010017.2.1	-8.06758	0.000324083		MELO3C007594.2.1	-2.25702	5.38281e-09
												MELO3C006531.2.1	-1.36146	0.0326284						MELO3C007627.2.1	4.33762	0.000579201						MELO3C010056.2.1	-1.12307	0.0172716		MELO3C007601.2.1	-3.77059	2.74954e-31
												MELO3C006552.2.1	1.3534	0.00484577						MELO3C007628.2.1	-1.52597	3.70671e-15						MELO3C029610.2.1	-2.20584	0.00278632		MELO3C007610.2.1	1.55346	1.68429e-26
												MELO3C006550.2.1	3.12056	5.48388e-05						MELO3C007629.2.1	-2.62336	8.8754e-15						MELO3C010166.2.1	-2.19733	0.00512725		MELO3C007603.2.1	1.41606	9.54265e-30
												MELO3C006580.2.1	1.192	0.00782648						MELO3C007635.2.1	-2.38043	5.44995e-25						MELO3C010183.2.1	-4.27664	3.57556e-06		MELO3C007613.2.1	1.90777	2.00886e-11
												MELO3C006571.2.1	-2.38141	0.0219654						MELO3C007636.2.1	1.09433	0.0328732						MELO3C010184.2.1	-22.7374	8.26024e-08		MELO3C007617.2.1	1.75183	4.03531e-11
												MELO3C006585.2.1	-1.9928	0.0161553						MELO3C032967.2.1	-2.34682	1.56661e-12						MELO3C010185.2.1	-2.56334	0.000335244		MELO3C007618.2.1	3.24624	4.7333e-07
												MELO3C006603.2.1	1.06026	0.00713599						MELO3C007641.2.1	-1.01955	1.57119e-12						MELO3C010186.2.1	-1.86311	0.000120346		MELO3C007621.2.1	4.42619	2.97014e-23
												MELO3C006616.2.1	-1.81541	0.0338322						MELO3C007646.2.1	1.37364	5.49797e-11						MELO3C010208.2.1	2.52204	0.00503398		MELO3C007619.2.1	-4.13981	0.00622427
												MELO3C006615.2.1	-1.27217	2.61856e-07						MELO3C007647.2.1	-1.67835	6.54413e-06						MELO3C010212.2.1	-3.29232	4.27601e-05		MELO3C007620.2.1	2.4203	9.64799e-14
												MELO3C006620.2.1	-3.99865	0.0120078						MELO3C007655.2.1	-2.72729	3.77215e-09						MELO3C010205.2.1	1.0624	0.000222358		MELO3C007627.2.1	4.86006	0.000100025
												MELO3C006662.2.1	1.03123	4.28649e-06						MELO3C007642.2.1	1.5163	5.03198e-13						MELO3C029441.2.1	-2.44071	1.21451e-06		MELO3C007628.2.1	-1.51409	5.59152e-15
												MELO3C006666.2.1	1.02754	0.0443703						MELO3C007644.2.1	2.49687	7.86156e-14						MELO3C010264.2.1	1.73859	0.00273337		MELO3C007629.2.1	-3.07857	1.96065e-19
												MELO3C006678.2.1	-1.70861	0.00948727						MELO3C007648.2.1	-1.55314	8.29018e-16						MELO3C010262.2.1	2.89618	0.00215002		MELO3C007635.2.1	-2.42862	4.95237e-26
												MELO3C006697.2.1	-3.79776	0.000317387						MELO3C007652.2.1	3.57962	6.14192e-07						MELO3C010284.2.1	1.9548	0.007029		MELO3C032967.2.1	-3.17819	6.31323e-20
												MELO3C006698.2.1	-1.33033	0.000940691						MELO3C007654.2.1	3.11659	2.56779e-09						MELO3C010288.2.1	-5.12347	0.00212891		MELO3C007646.2.1	1.5815	3.55279e-14
												MELO3C006700.2.1	-2.39047	0.0174662						MELO3C007657.2.1	-2.84217	9.20497e-11						MELO3C010293.2.1	1.03149	0.00233186		MELO3C007647.2.1	-1.43211	0.000128599
												MELO3C006727.2.1	-1.09359	0.0311158						MELO3C007658.2.1	-1.24166	4.891e-08						MELO3C010332.2.1	2.01467	0.0248897		MELO3C007653.2.1	1.13625	0.00521022
												MELO3C031621.2.1	1.81981	1.89092e-05						MELO3C007659.2.1	-1.07963	1.03054e-17						MELO3C010333.2.1	1.27904	0.00743668		MELO3C007655.2.1	-3.51107	2.3942e-10
												MELO3C006777.2.1	1.45644	0.00585272						MELO3C007656.2.1	-2.70188	4.32524e-16						MELO3C010343.2.1	1.74381	0.0015218		MELO3C007642.2.1	1.5447	1.72282e-13
												MELO3C001561.2.1	1.67933	0.0111183						MELO3C007660.2.1	-1.94556	7.25788e-21						MELO3C010353.2.1	-2.06268	2.25294e-08		MELO3C007644.2.1	2.85338	1.16669e-17
												MELO3C006819.2.1	1.28529	0.00248608						MELO3C007666.2.1	2.56872	8.90228e-20						MELO3C010355.2.1	1.11797	1.57546e-06		MELO3C007648.2.1	-1.26378	5.3637e-11
												MELO3C006863.2.1	-1.13554	0.000137985						MELO3C007667.2.1	2.29987	2.53759e-15						MELO3C029467.2.1	1.10753	1.09358e-06		MELO3C007652.2.1	3.54503	7.81163e-07
												MELO3C006864.2.1	-4.04289	0.000158261						MELO3C007670.2.1	-1.26659	0.0114814						MELO3C029468.2.1	1.24076	8.35516e-07		MELO3C007654.2.1	2.83276	7.13472e-08
												MELO3C006865.2.1	1.185	0.0148589						MELO3C007673.2.1	-3.00743	6.74249e-14						MELO3C025297.2.1	-2.52375	0.0249085		MELO3C007657.2.1	-3.38923	1.03789e-14
												MELO3C006866.2.1	-1.5204	0.00930958						MELO3C032975.2.1	-1.71797	1.54951e-10						MELO3C029682.2.1	-1.74135	0.00051641		MELO3C007658.2.1	-1.17778	2.19563e-07
												MELO3C031638.2.1	3.91665	0.00427074						MELO3C007677.2.1	-1.87139	3.24544e-10						MELO3C025326.2.1	-1.3022	0.00885023		MELO3C007656.2.1	-2.76369	8.76207e-17
												MELO3C006883.2.1	3.56703	0.00709289						MELO3C007692.2.1	1.31239	0.000924293						MELO3C029696.2.1	1.14044	0.0235481		MELO3C007660.2.1	-2.48011	1.27417e-30
												MELO3C006890.2.1	-1.59473	0.00014344						MELO3C007693.2.1	-2.26918	6.59597e-17						MELO3C024640.2.1	-2.06964	0.0495027		MELO3C007666.2.1	2.79957	2.95699e-23
												MELO3C006888.2.1	-3.45	0.0364436						MELO3C007695.2.1	-1.32584	9.31965e-10						MELO3C024672.2.1	1.38829	3.3346e-09		MELO3C007667.2.1	2.68659	1.82821e-20
												MELO3C006894.2.1	-1.09757	0.00127154						MELO3C007694.2.1	-4.23695	2.33609e-18						MELO3C026991.2.1	-1.03177	0.000776534		MELO3C007670.2.1	-1.76709	0.000759612
												MELO3C006945.2.1	1.35099	7.51428e-07						MELO3C007702.2.1	-1.10119	0.00476996						MELO3C026992.2.1	-1.43257	0.00780962		MELO3C007672.2.1	1.05505	0.009782
												MELO3C006964.2.1	1.20371	0.000166756						MELO3C007703.2.1	-1.78617	3.46626e-17						MELO3C017495.2.1	-1.29426	0.00142425		MELO3C007673.2.1	-3.18365	2.01568e-15
												MELO3C006968.2.1	1.09932	5.88372e-05						MELO3C007707.2.1	-1.68774	0.00318008						MELO3C017499.2.1	-2.02941	0.00375405		MELO3C032975.2.1	-1.23494	4.96688e-06
												MELO3C006973.2.1	1.03614	0.0145958						MELO3C007711.2.1	2.57507	8.6482e-08						MELO3C017496.2.1	-1.44225	0.000184474		MELO3C007677.2.1	-1.59489	5.7577e-08
												MELO3C031850.2.1	1.7984	0.00654554						MELO3C007714.2.1	-3.65884	1.42702e-09						MELO3C017485.2.1	-1.02824	0.00917652		MELO3C007692.2.1	1.27229	0.00132243
												MELO3C008478.2.1	-1.28479	0.0144721						MELO3C007715.2.1	-2.25575	9.52382e-15						MELO3C017478.2.1	3.37258	0.00230137		MELO3C007693.2.1	-2.34938	6.27163e-18
												MELO3C019416.2.1	2.11669	0.00199726						MELO3C007726.2.1	-4.50175	0.00214975						MELO3C017476.2.1	1.88889	0.0268397		MELO3C007695.2.1	-1.32334	9.62667e-10
												MELO3C027302.2.1	-1.46002	0.0388638						MELO3C007731.2.1	4.92288	0.0368779						MELO3C017480.2.1	-1.93451	0.00840841		MELO3C007694.2.1	-4.62059	1.91646e-21
												MELO3C019490.2.1	1.10266	6.50785e-06						MELO3C007733.2.1	-2.79168	0.00514136						MELO3C017467.2.1	-1.09272	7.9509e-07		MELO3C007702.2.1	-1.23261	0.00146241
												MELO3C031973.2.1	1.38485	0.0490995						MELO3C007724.2.1	2.80077	2.84861e-12						MELO3C027402.2.1	-1.97813	2.71249e-06		MELO3C007703.2.1	-1.5964	2.48666e-14
												MELO3C019542.2.1	1.09383	3.59269e-06						MELO3C007727.2.1	-1.84342	3.78563e-09						MELO3C017471.2.1	1.07525	2.95728e-09		MELO3C007707.2.1	-1.46675	0.00957282
												MELO3C020306.2.1	-3.48496	0.00349519						MELO3C007734.2.1	-2.12624	4.23498e-13						MELO3C017469.2.1	3.37839	0.0112786		MELO3C007711.2.1	2.57967	8.01257e-08
												MELO3C020270.2.1	-1.99667	0.0157512						MELO3C007739.2.1	3.01838	5.1316e-09						MELO3C017371.2.1	-1.04691	0.0191138		MELO3C007714.2.1	-5.2492	1.08354e-16
												MELO3C020218.2.1	-3.03327	0.0273042						MELO3C007741.2.1	-1.00571	4.00074e-08						MELO3C017361.2.1	1.03333	0.000270604		MELO3C007715.2.1	-2.52031	4.7034e-18
												MELO3C020189.2.1	-1.25696	0.00544633						MELO3C007738.2.1	1.59196	1.36097e-25						MELO3C017358.2.1	-1.69645	0.000664148		MELO3C007726.2.1	-4.50529	0.00210118
												MELO3C023734.2.1	-1.02426	0.0010363						MELO3C007744.2.1	-2.74317	7.69035e-15						MELO3C017326.2.1	-3.02025	5.52013e-12		MELO3C007733.2.1	-2.80777	0.00492786
												MELO3C023735.2.1	1.51612	0.0218647						MELO3C007750.2.1	-1.37568	3.74872e-08						MELO3C017327.2.1	-3.12834	0.00206108		MELO3C007724.2.1	3.34267	4.34197e-17
												MELO3C014969.2.1	-1.8643	1.3149e-06						MELO3C007751.2.1	-4.14563	0.000155434						MELO3C017314.2.1	-5.98311	1.93272e-20		MELO3C007727.2.1	-1.78078	1.18736e-08
												MELO3C014944.2.1	-2.7557	0.000138137						MELO3C007755.2.1	1.67097	0.018482						MELO3C017316.2.1	1.03265	3.22831e-05		MELO3C007734.2.1	-2.18495	9.2376e-14
												MELO3C014925.2.1	1.56727	0.00409291						MELO3C007758.2.1	-2.1795	4.48364e-17						MELO3C017306.2.1	-1.12467	1.36696e-06		MELO3C007739.2.1	3.21396	4.47731e-10
												MELO3C032117.2.1	-2.66365	0.00131383						MELO3C007759.2.1	3.85063	0.041765						MELO3C017298.2.1	-1.05614	0.00143651		MELO3C007741.2.1	-1.15472	2.53839e-10
												MELO3C014890.2.1	-1.15357	0.0268196						MELO3C007761.2.1	-1.12903	1.01172e-12						MELO3C017291.2.1	1.14391	5.05676e-06		MELO3C007738.2.1	1.61825	1.64693e-26
												MELO3C014872.2.1	-2.59201	0.00178845						MELO3C007765.2.1	1.98544	3.64018e-07						MELO3C017288.2.1	-1.06256	9.36596e-08		MELO3C007744.2.1	-3.39949	6.71257e-22
												MELO3C014870.2.1	-1.65169	0.0051369						MELO3C007773.2.1	2.52452	2.48275e-17						MELO3C017252.2.1	-1.9496	6.64548e-06		MELO3C007750.2.1	-1.26847	3.40964e-07
												MELO3C014867.2.1	1.13668	1.096e-07						MELO3C007777.2.1	4.02125	2.03568e-08						MELO3C017251.2.1	-2.08431	0.00057088		MELO3C007751.2.1	-6.52666	1.67786e-05
												MELO3C027717.2.1	2.44569	0.0106643						MELO3C032900.2.1	-1.8319	3.10881e-05						MELO3C017236.2.1	1.12054	1.04802e-05		MELO3C007756.2.1	1.08016	5.85916e-24
												MELO3C014759.2.1	-1.96222	0.0122968						MELO3C007769.2.1	3.74441	5.39127e-08						MELO3C017181.2.1	1.3242	0.00770191		MELO3C007758.2.1	-2.24301	5.04356e-18
												MELO3C016593.2.1	3.05706	0.0433299						MELO3C007772.2.1	1.31226	1.03005e-14						MELO3C017185.2.1	-2.61256	0.0412048		MELO3C007759.2.1	4.81633	0.00769936
												MELO3C016562.2.1	1.30323	0.000385541						MELO3C007774.2.1	-2.39168	0.00814607						MELO3C017151.2.1	-1.03415	0.0400682		MELO3C007765.2.1	1.51662	0.000119718
												MELO3C016546.2.1	-22.7461	0.000304867						MELO3C007775.2.1	-1.57388	0.000163991						MELO3C017146.2.1	-3.00966	3.23801e-05		MELO3C007773.2.1	2.93416	5.99341e-23
												MELO3C016541.2.1	-1.61564	2.23787e-05						MELO3C007779.2.1	-1.03503	0.00400361						MELO3C017150.2.1	-1.20923	0.000305925		MELO3C007777.2.1	3.50599	1.12749e-06
												MELO3C016465.2.1	1.83443	0.0481706						MELO3C007780.2.1	-1.24348	5.22262e-09						MELO3C029555.2.1	-1.08768	0.0255932		MELO3C032900.2.1	-1.82227	3.34552e-05
												MELO3C016417.2.1	-1.61391	0.0218647						MELO3C007790.2.1	-1.5794	1.19912e-08						MELO3C029758.2.1	-1.37728	0.000190771		MELO3C007769.2.1	3.24433	2.68058e-06
												MELO3C025408.2.1	-1.78396	0.0362628						MELO3C007784.2.1	-1.21478	1.6901e-10						MELO3C017130.2.1	-1.13812	0.000267545		MELO3C007772.2.1	1.6252	5.69862e-22
												MELO3C013710.2.1	-1.72939	0.000418711						MELO3C007786.2.1	2.95278	3.8019e-16						MELO3C017114.2.1	1.84328	0.00336095		MELO3C007774.2.1	-3.6168	4.35944e-05
												MELO3C013725.2.1	-1.0627	2.52049e-05						MELO3C007789.2.1	1.26068	0.0151783						MELO3C017104.2.1	-1.0437	0.0423658		MELO3C007775.2.1	-2.16652	5.446e-07
												MELO3C013744.2.1	-1.66168	1.44162e-09						MELO3C007799.2.1	2.08954	1.18182e-05						MELO3C026272.2.1	-1.86805	0.0389303		MELO3C007780.2.1	-1.32702	4.23018e-10
												MELO3C013734.2.1	-1.97789	0.0114028						MELO3C007805.2.1	2.40551	0.0443477						MELO3C026276.2.1	3.35667	2.73308e-11		MELO3C007790.2.1	-2.25411	2.30731e-15
												MELO3C013748.2.1	-2.07747	0.000342567						MELO3C007809.2.1	7.61236	1.62791e-08						MELO3C029767.2.1	2.06355	0.0240895		MELO3C007793.2.1	1.13385	0.0402429
												MELO3C013764.2.1	1.00933	2.89731e-05						MELO3C007810.2.1	-1.30157	0.000224986						MELO3C026260.2.1	1.03836	0.00654204		MELO3C007798.2.1	4.02747	0.0311884
												MELO3C013770.2.1	-3.32523	0.00144206						MELO3C007806.2.1	-3.60051	4.92923e-18						MELO3C029768.2.1	-3.18184	1.29101e-08		MELO3C007784.2.1	-1.3345	2.19708e-12
												MELO3C013773.2.1	-1.07772	7.96411e-08						MELO3C007808.2.1	1.26478	2.0035e-09						MELO3C026238.2.1	-2.44441	0.00437414		MELO3C007786.2.1	3.05928	2.94268e-17
												MELO3C013774.2.1	-1.32257	0.000235079						MELO3C007811.2.1	1.47825	2.3525e-08						MELO3C026214.2.1	7.70161	0.000476223		MELO3C007799.2.1	2.49056	1.21179e-07
												MELO3C013805.2.1	1.13146	0.000582838						MELO3C007813.2.1	1.86353	0.0436362						MELO3C026226.2.1	4.1702	0.000479226		MELO3C007805.2.1	3.04015	0.00974716
												MELO3C032259.2.1	-5.88995	1.08504e-07						MELO3C007815.2.1	-1.7119	4.89463e-05						MELO3C026215.2.1	-1.29734	0.0411745		MELO3C007809.2.1	8.22566	9.38652e-10
												MELO3C013872.2.1	-1.42458	0.00820458						MELO3C007825.2.1	2.19655	2.51668e-17						MELO3C026199.2.1	-1.37933	0.0255853		MELO3C007806.2.1	-4.01053	1.22418e-21
												MELO3C013878.2.1	1.14781	0.000693319						MELO3C007828.2.1	-1.02213	5.88804e-11						MELO3C026194.2.1	-1.74583	0.00173206		MELO3C007808.2.1	1.24202	3.80717e-09
												MELO3C013917.2.1	-2.15993	0.0383632						MELO3C007814.2.1	1.54782	7.84241e-13						MELO3C026183.2.1	-4.83794	0.0104311		MELO3C007811.2.1	1.51782	9.34363e-09
												MELO3C013925.2.1	-1.01874	0.000517751						MELO3C007839.2.1	-2.18786	9.73573e-16						MELO3C026176.2.1	-6.19371	1.11454e-08		MELO3C007813.2.1	2.46339	0.0061255
												MELO3C013941.2.1	-2.26214	3.7425e-05						MELO3C007840.2.1	-2.19024	6.30399e-17						MELO3C026169.2.1	-1.85143	0.00799781		MELO3C007815.2.1	-1.46448	0.000455768
												MELO3C013953.2.1	-2.36404	0.0047166						MELO3C007830.2.1	1.2092	1.92961e-10						MELO3C026173.2.1	-1.11271	0.0131325		MELO3C007825.2.1	2.0255	5.72696e-15
												MELO3C013962.2.1	-4.50684	0.027497						MELO3C007831.2.1	-2.00559	0.000310874						MELO3C018411.2.1	-2.1514	0.000181542		MELO3C007828.2.1	-1.00606	1.10294e-10
												MELO3C013969.2.1	-1.57249	0.00562473						MELO3C033013.2.1	-2.73453	8.85712e-08						MELO3C018422.2.1	-1.09646	0.00922556		MELO3C007814.2.1	1.58467	2.0632e-13
												MELO3C013981.2.1	1.13841	1.20254e-05						MELO3C007833.2.1	-3.49413	1.43307e-27						MELO3C018423.2.1	-1.19296	0.0295647		MELO3C007839.2.1	-2.60628	1.17379e-21
												MELO3C014045.2.1	-5.3486	0.0140025						MELO3C007835.2.1	-2.111	1.17908e-09						MELO3C018424.2.1	-1.24453	0.00468411		MELO3C007840.2.1	-2.4561	1.88422e-20
												MELO3C014055.2.1	-1.04064	0.000103801						MELO3C007844.2.1	-2.85059	2.40833e-07						MELO3C028576.2.1	-1.48269	0.0403232		MELO3C007830.2.1	1.36418	3.92851e-13
												MELO3C014076.2.1	-4.53698	4.04416e-05						MELO3C007854.2.1	-1.87594	3.58607e-11						MELO3C018425.2.1	-1.45885	0.0141752		MELO3C007831.2.1	-3.81967	7.03554e-11
												MELO3C014091.2.1	-1.30989	0.0458143						MELO3C007849.2.1	3.75977	9.12856e-09						MELO3C018442.2.1	-2.62882	2.99698e-08		MELO3C033013.2.1	-2.9073	1.78087e-08
												MELO3C014110.2.1	-7.45132	4.04275e-09						MELO3C007850.2.1	1.93591	0.000135244						MELO3C018449.2.1	-3.07389	4.75821e-09		MELO3C007833.2.1	-3.43535	5.28249e-27
												MELO3C014117.2.1	1.68824	7.76916e-07						MELO3C007859.2.1	1.15605	1.49663e-08						MELO3C018463.2.1	6.29219	0.000499332		MELO3C007835.2.1	-1.30426	6.19312e-05
												MELO3C014130.2.1	1.66187	0.00763366						MELO3C007861.2.1	-1.70674	0.0461281						MELO3C018471.2.1	-1.62208	5.93052e-05		MELO3C007844.2.1	-3.43271	4.99847e-08
												MELO3C014158.2.1	-1.70789	0.0328348						MELO3C007865.2.1	-3.40399	1.07466e-05						MELO3C018490.2.1	-2.01878	0.00417386		MELO3C007854.2.1	-1.6753	3.24984e-09
												MELO3C014159.2.1	-2.16443	0.0125823						MELO3C007866.2.1	-1.83375	4.20003e-28						MELO3C018495.2.1	1.03672	0.00717793		MELO3C007846.2.1	1.34351	0.0291597
												MELO3C014161.2.1	-1.25428	5.82083e-05						MELO3C007869.2.1	-2.20502	4.66929e-20						MELO3C018496.2.1	-1.6475	0.0254212		MELO3C007849.2.1	4.52738	3.09954e-12
												MELO3C014170.2.1	-3.58263	0.00506756						MELO3C007872.2.1	-3.53059	1.04517e-12						MELO3C018498.2.1	1.33819	4.59669e-06		MELO3C007850.2.1	2.17245	1.59423e-05
												MELO3C014178.2.1	1.08694	6.41103e-05						MELO3C007874.2.1	1.26058	6.76962e-06						MELO3C018499.2.1	-1.52712	0.014526		MELO3C007857.2.1	2.17423	0.0083223
												MELO3C014179.2.1	1.05578	0.000101833						MELO3C007873.2.1	-1.50661	2.39837e-06						MELO3C018512.2.1	1.09896	3.76489e-06		MELO3C007859.2.1	1.02968	5.05621e-07
												MELO3C014182.2.1	1.57571	0.0108804						MELO3C007881.2.1	-4.31126	2.37962e-13						MELO3C018507.2.1	1.66051	0.00819086		MELO3C007861.2.1	-2.28532	0.0105073
																				MELO3C007884.2.1	2.71797	0.0346888						MELO3C028589.2.1	-3.50079	0.0170276		MELO3C007863.2.1	-1.63112	0.00136002
																				MELO3C007885.2.1	1.58795	1.00776e-21						MELO3C018524.2.1	-3.53197	0.0345394		MELO3C007865.2.1	-6.21071	1.5052e-13
																				MELO3C001070.2.1	-2.16552	0.0494263						MELO3C018532.2.1	1.3966	0.00102419		MELO3C007866.2.1	-1.83764	2.3192e-28
																				MELO3C007887.2.1	-1.92333	0.000325832						MELO3C018552.2.1	1.44076	0.00624838		MELO3C007869.2.1	-1.98656	6.68884e-17
																				MELO3C007890.2.1	1.73279	1.91059e-14						MELO3C018578.2.1	-3.41323	0.00338774		MELO3C007872.2.1	-4.48225	1.45057e-19
																				MELO3C007889.2.1	2.08821	4.49204e-20						MELO3C018584.2.1	-5.85857	1.47813e-21		MELO3C007874.2.1	1.02747	0.00027379
																				MELO3C007892.2.1	-1.52463	1.39342e-14						MELO3C018598.2.1	-22.8444	2.10791e-11		MELO3C007860.2.1	-5.43392	0.000212354
																				MELO3C007893.2.1	3.62366	1.09782e-06						MELO3C018618.2.1	1.45098	0.0433573		MELO3C007862.2.1	-1.66769	1.31009e-07
																				MELO3C007894.2.1	-1.27904	1.84149e-26						MELO3C018623.2.1	1.08853	0.00374784		MELO3C007871.2.1	-1.10129	1.25208e-05
																				MELO3C007901.2.1	-5.27612	0.000129738						MELO3C018632.2.1	-1.1287	0.0189229		MELO3C007873.2.1	-1.50334	2.43579e-06
																				MELO3C033026.2.1	1.07184	0.00694835						MELO3C018631.2.1	-1.44067	0.0143663		MELO3C007881.2.1	-3.75943	6.71249e-12
																				MELO3C007907.2.1	1.0605	1.41789e-07						MELO3C018657.2.1	1.18661	0.00252096		MELO3C007885.2.1	1.40451	2.35582e-17
																				MELO3C007908.2.1	3.73347	5.40091e-19						MELO3C018661.2.1	-2.91783	0.00103465		MELO3C007883.2.1	1.03192	1.02531e-10
																				MELO3C007913.2.1	-1.68937	0.00361073						MELO3C018692.2.1	-9.5095	0.00180471		MELO3C007887.2.1	-2.82169	1.0631e-07
																				MELO3C007905.2.1	1.61766	1.76351e-19						MELO3C018700.2.1	3.3114	0.00438548		MELO3C007890.2.1	2.00261	4.80046e-19
																				MELO3C007919.2.1	-1.60956	9.01805e-05						MELO3C018709.2.1	-1.56049	6.53711e-05		MELO3C007889.2.1	2.13508	5.63854e-21
																				MELO3C007920.2.1	-1.27077	4.78004e-16						MELO3C018720.2.1	-1.23223	0.00141314		MELO3C007892.2.1	-1.59228	8.59676e-16
																				MELO3C007922.2.1	-3.8239	3.2219e-05						MELO3C018804.2.1	1.58109	0.0168278		MELO3C007893.2.1	4.21486	1.16978e-08
																				MELO3C007924.2.1	-2.51846	1.86526e-11						MELO3C018808.2.1	2.19146	0.0026315		MELO3C007901.2.1	-4.39112	0.000376474
																				MELO3C007929.2.1	4.05364	3.09511e-05						MELO3C018809.2.1	-1.19598	0.00666002		MELO3C007904.2.1	1.01937	3.91632e-06
																				MELO3C007915.2.1	-1.77869	1.02044e-05						MELO3C018814.2.1	-1.84946	0.00535573		MELO3C033026.2.1	1.02915	0.00963508
																				MELO3C007923.2.1	-1.0058	3.2955e-05						MELO3C018820.2.1	-4.74743	0.00186516		MELO3C007908.2.1	3.66525	2.17928e-18
																				MELO3C007930.2.1	-1.65217	1.99524e-19						MELO3C018821.2.1	1.21173	0.00436437		MELO3C007913.2.1	-1.76503	0.00234363
																				MELO3C007934.2.1	1.08766	0.000336873						MELO3C018830.2.1	-1.62041	1.80777e-05		MELO3C007905.2.1	1.58343	9.30901e-19
																				MELO3C007940.2.1	4.80464	1.18923e-32						MELO3C018825.2.1	-3.1267	0.00224424		MELO3C007919.2.1	-1.1558	0.0054946
																				MELO3C007936.2.1	-1.81802	0.0227551						MELO3C018833.2.1	-3.71495	0.0407157		MELO3C007920.2.1	-1.18524	3.37207e-14
																				MELO3C007937.2.1	1.26632	0.000464751						MELO3C018843.2.1	4.45558	0.00488702		MELO3C007922.2.1	-5.80552	5.7352e-10
																				MELO3C007941.2.1	1.85336	1.29637e-08						MELO3C018845.2.1	2.54383	4.04874e-05		MELO3C007924.2.1	-3.15397	5.89002e-17
																				MELO3C033037.2.1	2.02646	1.76981e-05						MELO3C000487.2.1	-2.9385	4.51886e-05		MELO3C007929.2.1	2.21342	0.0280564
																				MELO3C007969.2.1	1.38597	9.91194e-09						MELO3C018888.2.1	1.36227	0.000863263		MELO3C007915.2.1	-1.73709	1.62501e-05
																				MELO3C007949.2.1	6.34591	1.80013e-11						MELO3C028684.2.1	1.57006	0.034121		MELO3C007916.2.1	1.00466	2.30887e-08
																				MELO3C007956.2.1	-2.41538	1.83856e-13						MELO3C024191.2.1	-1.28289	1.95707e-05		MELO3C007923.2.1	-1.46205	1.53246e-09
																				MELO3C007957.2.1	1.53376	6.3448e-11						MELO3C024176.2.1	-1.61669	0.00398683		MELO3C007930.2.1	-1.76479	1.57369e-21
																				MELO3C007960.2.1	-1.00192	7.2652e-14						MELO3C024162.2.1	-2.26642	0.000322608		MELO3C007934.2.1	1.20268	6.60771e-05
																				MELO3C007962.2.1	3.74919	0.0176272						MELO3C024161.2.1	-1.46857	0.0128614		MELO3C007940.2.1	4.47341	1.09579e-28
																				MELO3C007967.2.1	4.60629	1.91516e-29						MELO3C024158.2.1	-4.82026	0.00558765		MELO3C007936.2.1	-3.78364	0.00192855
																				MELO3C007970.2.1	-3.33702	2.73027e-06						MELO3C024155.2.1	-1.09467	6.32324e-06		MELO3C007938.2.1	-1.32994	9.19974e-10
																				MELO3C007974.2.1	1.44254	0.0335188						MELO3C024133.2.1	-4.4347	0.0270797		MELO3C007941.2.1	1.20145	0.000318531
																				MELO3C007977.2.1	1.26384	3.76247e-13						MELO3C024135.2.1	1.52691	0.0123		MELO3C033037.2.1	2.01594	1.93408e-05
																				MELO3C007976.2.1	1.03053	0.000765677						MELO3C023658.2.1	-1.62042	0.00299028		MELO3C007969.2.1	1.6231	1.55009e-11
																				MELO3C007978.2.1	1.2005	2.06456e-19						MELO3C024075.2.1	2.16052	0.000352667		MELO3C007948.2.1	1.1685	1.45689e-07
																				MELO3C007981.2.1	-1.33189	2.89241e-15						MELO3C024107.2.1	-1.34359	0.0285783		MELO3C007949.2.1	6.09355	1.09701e-10
																				MELO3C007984.2.1	1.15848	8.00728e-10						MELO3C024959.2.1	-1.37605	2.81916e-05		MELO3C007956.2.1	-2.98119	1.16064e-19
																				MELO3C007985.2.1	1.43267	7.71428e-14						MELO3C024951.2.1	-1.10475	8.33917e-05		MELO3C007957.2.1	1.50822	1.32149e-10
																				MELO3C007989.2.1	-1.09923	6.56461e-06						MELO3C024950.2.1	-1.46419	0.0444328		MELO3C033039.2.1	1.05374	0.0314315
																				MELO3C007990.2.1	-1.57287	3.62063e-07						MELO3C024948.2.1	-1.21761	0.000145457		MELO3C007967.2.1	4.6178	9.48673e-30
																				MELO3C032910.2.1	-2.5102	1.31439e-15						MELO3C024902.2.1	-1.80056	0.00104328		MELO3C007970.2.1	-4.62862	1.30622e-10
																				MELO3C033050.2.1	-2.42827	8.13679e-06						MELO3C013116.2.1	-7.12234	1.69322e-10		MELO3C007974.2.1	1.98291	0.00228229
																				MELO3C008005.2.1	-1.5027	7.04725e-13						MELO3C013127.2.1	1.94623	4.17823e-05		MELO3C007977.2.1	1.38127	1.78575e-15
																				MELO3C007995.2.1	-2.44015	1.5221e-15						MELO3C028990.2.1	-2.08117	0.0129465		MELO3C007976.2.1	1.04653	0.00061078
																				MELO3C007997.2.1	-1.44383	3.61465e-12						MELO3C013157.2.1	-1.2806	0.000834408		MELO3C007978.2.1	1.19674	2.44308e-19
																				MELO3C007999.2.1	-1.87605	1.34362e-13						MELO3C013163.2.1	1.03836	0.0297488		MELO3C007981.2.1	-1.18281	1.67806e-12
																				MELO3C008013.2.1	1.71445	5.93678e-05						MELO3C028997.2.1	-3.25745	0.00925579		MELO3C007984.2.1	1.46051	4.50808e-15
																				MELO3C008016.2.1	1.48128	3.28268e-21						MELO3C013198.2.1	1.08194	0.0163647		MELO3C007985.2.1	1.57137	1.91186e-16
																				MELO3C008017.2.1	-3.05478	1.13842e-29						MELO3C013245.2.1	1.01548	1.89582e-05		MELO3C007989.2.1	-1.33509	3.63247e-08
																				MELO3C008021.2.1	3.57524	0.0207006						MELO3C013286.2.1	-4.70036	0.00937996		MELO3C007990.2.1	-1.83311	2.72088e-09
																				MELO3C008024.2.1	1.42393	6.4427e-19						MELO3C013289.2.1	-1.40244	4.18917e-05		MELO3C032910.2.1	-2.71851	5.87044e-18
																				MELO3C008025.2.1	3.97208	0.000641359						MELO3C013293.2.1	-18.4827	6.10012e-06		MELO3C033050.2.1	-1.67963	0.000369593
																				MELO3C008027.2.1	1.49819	6.9171e-06						MELO3C013296.2.1	-22.3612	3.08658e-06		MELO3C008005.2.1	-1.50215	6.81013e-13
																				MELO3C027718.2.1	-1.93887	0.0240668						MELO3C013310.2.1	-1.92565	0.0412092		MELO3C007995.2.1	-2.72399	1.22987e-18
																				MELO3C032911.2.1	-3.59392	0.0336933						MELO3C013311.2.1	-3.14214	0.000100184		MELO3C007997.2.1	-1.35135	7.32569e-11
																				MELO3C008028.2.1	-5.55146	5.55711e-31						MELO3C013323.2.1	-1.41014	0.000125623		MELO3C007999.2.1	-2.27231	7.25474e-19
																				MELO3C008029.2.1	-5.75955	4.20155e-29						MELO3C013343.2.1	-1.02858	0.00997545		MELO3C008013.2.1	2.20902	1.10704e-07
																				MELO3C033052.2.1	-3.51891	9.86057e-05						MELO3C013364.2.1	-3.73727	4.1854e-08		MELO3C008016.2.1	1.46652	6.91543e-21
																				MELO3C008035.2.1	1.49726	3.96809e-13						MELO3C013367.2.1	1.33529	0.0313057		MELO3C008017.2.1	-3.27118	8.26915e-34
																				MELO3C033054.2.1	-3.6832	6.13109e-05						MELO3C013387.2.1	3.92308	0.0290176		MELO3C008021.2.1	3.19305	0.04057
																				MELO3C033068.2.1	-3.67103	9.42406e-13						MELO3C029041.2.1	-1.09854	0.00279036		MELO3C008024.2.1	1.35518	2.66009e-17
																				MELO3C032913.2.1	-1.5596	0.00142868						MELO3C013411.2.1	-3.77469	0.0105602		MELO3C008025.2.1	3.24702	0.00596324
																				MELO3C033058.2.1	-3.63354	1.14529e-05						MELO3C012524.2.1	-1.36296	0.00204654		MELO3C008026.2.1	-1.3483	0.0442751
																				MELO3C033062.2.1	-1.81036	0.000152065						MELO3C012547.2.1	-1.38376	8.51415e-09		MELO3C008027.2.1	1.65168	5.94683e-07
																				MELO3C033063.2.1	-2.58593	2.06373e-05						MELO3C012559.2.1	-1.37056	0.00150298		MELO3C027718.2.1	-2.25097	0.00913433
																				MELO3C008032.2.1	-1.08559	6.17087e-20						MELO3C012619.2.1	1.48797	0.00879819		MELO3C032911.2.1	-3.59745	0.0333587
																				MELO3C008038.2.1	-2.09277	3.06014e-28						MELO3C012630.2.1	4.02164	0.00727864		MELO3C008028.2.1	-5.94415	8.23335e-35
																				MELO3C008043.2.1	-1.67734	4.48664e-17						MELO3C029096.2.1	1.12628	1.08108e-05		MELO3C008029.2.1	-7.48255	2.91415e-32
																				MELO3C008044.2.1	-1.10489	1.12174e-09						MELO3C012670.2.1	1.07299	1.42345e-06		MELO3C033052.2.1	-3.71285	3.97179e-05
																				MELO3C008045.2.1	-1.47186	9.62668e-05						MELO3C020997.2.1	-1.39743	0.00055474		MELO3C008035.2.1	1.37069	3.29431e-11
																				MELO3C008039.2.1	3.37523	1.25823e-20						MELO3C021014.2.1	1.4533	0.00183347		MELO3C033054.2.1	-5.44728	2.90271e-06
																				MELO3C008049.2.1	-2.71534	1.28173e-17						MELO3C029165.2.1	-4.74836	0.0222116		MELO3C033068.2.1	-3.47834	1.19292e-11
																				MELO3C008051.2.1	-3.01901	4.18958e-30						MELO3C021075.2.1	-1.1261	2.14025e-05		MELO3C032913.2.1	-1.38022	0.00496959
																				MELO3C008058.2.1	1.94874	4.38147e-08						MELO3C021091.2.1	-1.7934	3.34314e-05		MELO3C033058.2.1	-3.7486	5.84987e-06
																				MELO3C008060.2.1	-1.72155	1.46831e-05						MELO3C015689.2.1	-3.22028	0.00051619		MELO3C033062.2.1	-2.53797	6.24118e-07
																				MELO3C008063.2.1	2.11248	1.46575e-21						MELO3C015691.2.1	-2.14375	0.000755796		MELO3C033063.2.1	-2.98795	4.26854e-06
																				MELO3C024610.2.1	1.60191	0.0309337						MELO3C015697.2.1	1.06052	0.0158829		MELO3C008032.2.1	-1.25448	3.84904e-26
																				MELO3C024605.2.1	2.19222	0.00337609						MELO3C015738.2.1	-2.12538	1.69407e-05		MELO3C008038.2.1	-2.53722	3.23172e-38
																				MELO3C032928.2.1	-5.9572	4.35792e-10						MELO3C015762.2.1	2.16167	1.15558e-05		MELO3C008043.2.1	-1.05867	9.57477e-08
																				MELO3C024603.2.1	-1.20883	9.56844e-10						MELO3C015765.2.1	-3.09562	0.00268614		MELO3C008044.2.1	-1.16263	1.43124e-10
																				MELO3C024602.2.1	2.18674	4.24803e-08						MELO3C015798.2.1	-1.76461	1.58628e-05		MELO3C008045.2.1	-1.30355	0.000559722
																				MELO3C024596.2.1	-1.99622	2.9221e-23						MELO3C001234.2.1	-1.69697	0.000155983		MELO3C008047.2.1	-2.25286	0.00630088
																				MELO3C033125.2.1	-2.5911	8.70436e-05						MELO3C015804.2.1	-1.06207	0.00127704		MELO3C008039.2.1	3.34918	2.15574e-20
																				MELO3C024599.2.1	-1.18095	3.79216e-19						MELO3C015818.2.1	-2.00668	0.0386674		MELO3C008048.2.1	-1.21078	1.6759e-22
																				MELO3C024585.2.1	-1.11437	0.000387966						MELO3C015823.2.1	1.26376	0.0182899		MELO3C008049.2.1	-2.87301	1.60019e-19
																				MELO3C024583.2.1	4.08752	2.16704e-18						MELO3C015880.2.1	-1.63662	0.0389533		MELO3C008051.2.1	-2.35376	1.31597e-19
																				MELO3C024591.2.1	1.60369	0.000689901						MELO3C015893.2.1	-1.16585	0.040243		MELO3C008058.2.1	1.67156	2.91871e-06
																				MELO3C024578.2.1	-2.24213	3.18861e-15						MELO3C015896.2.1	1.32088	0.0366503		MELO3C008060.2.1	-1.73799	1.18952e-05
																				MELO3C024577.2.1	2.74552	7.14486e-18						MELO3C015930.2.1	1.94514	0.0384693		MELO3C008063.2.1	2.27271	8.40478e-25
																				MELO3C024574.2.1	-2.1246	1.32282e-09						MELO3C015933.2.1	-1.41263	2.25066e-06		MELO3C032928.2.1	-8.37815	6.23004e-11
																				MELO3C024570.2.1	1.27735	6.60974e-11						MELO3C015925.2.1	-2.68133	0.0139421		MELO3C024603.2.1	-1.42698	4.2824e-13
																				MELO3C024582.2.1	-2.31255	0.000144891						MELO3C015936.2.1	2.03198	0.00125456		MELO3C024602.2.1	1.89472	2.25559e-06
																				MELO3C024581.2.1	-1.62155	0.0172236						MELO3C015942.2.1	-3.5858	0.0290282		MELO3C024596.2.1	-2.03054	4.66194e-24
																				MELO3C033134.2.1	2.75777	5.39682e-16						MELO3C015941.2.1	5.43254	0.0035572		MELO3C033125.2.1	-3.59593	1.0589e-07
																				MELO3C024569.2.1	-2.07674	6.00568e-14						MELO3C015988.2.1	1.19926	2.1163e-07		MELO3C024599.2.1	-1.17847	4.06484e-19
																				MELO3C024557.2.1	-1.48939	2.29605e-05						MELO3C016005.2.1	-1.06334	0.0151498		MELO3C024585.2.1	-1.13231	0.000304407
																				MELO3C024556.2.1	-1.47153	8.69221e-05						MELO3C016007.2.1	-1.45746	0.0228462		MELO3C024583.2.1	4.10647	1.38767e-18
[truncated: 6,073 more rows]

## Sheet: TableS3
Table S3 List of primers
Primers	Sequences (5’-3’)	Experiment
[truncated: 30 more rows]

## Sheet: TableS4
Table S4. GO analysis of differentially expressed genes in fruit set.
[truncated: 75 more rows]

[truncated: 1 more sheets: TableS5]
